# Supplementary material for: (1H-1,2,3-Benzotriazol-1-yl)methyl 2,2-dimethyl­propano­ate
Source: Acta Crystallogr Sect E Struct Rep Online. 2012 Mar 14;68(Pt 4):o1066. doi: 10.1107/S1600536812010252 (PMC3344024; doi:10.1107/S1600536812010252)
Supplement: Supplementary file 1 [file e-68-o1066-sup1.cif]

##############################################################################
#                                                                            #
# This CIF contains the data in a paper accepted for publication in          #
# Acta Crystallographica Section E. It conforms to the requirements of       #
# Notes for Authors for Acta Crystallographica Section E, and has been       #
# peer reviewed under the auspices of the IUCr Commission on Journals.       #
#                                                                            #
# Full details of the Crystallographic Information File format               #
# are given in the paper "The Crystallographic Information File (CIF):       #
# a New Standard Archive File for Crystallography" by S. R. Hall, F. H.      #
# Allen and I. D. Brown [Acta Cryst. (1991), A47, 655-685].                  #
#                                                                            #
# The current version of the core CIF dictionary is obtainable from          #
# ftp://ftp.iucr.org/pub/cif_core.dic.                                       #
#                                                                            #
# Software is freely available for graphical display of the structure(s)     #
# in this CIF. For information consult the CIF software page                 #
# http://www.iucr.org/resources/cif/software.                                #
#                                                                            #
# This file may be used for bona fide research purposes within the           #
# scientific community so long as proper attribution is given to the journal # 
# article from which it was obtained.                                        #
#                                                                            #
##############################################################################
data_global
_audit_creation_method     SHELXL-97
_journal_date_recd_electronic     2012-02-14
_journal_date_accepted     2012-03-08
_journal_name_full     'Acta Crystallographica, Section E'
_journal_year     2012
_journal_volume     68
_journal_issue      4
_journal_page_first     o1066
_journal_page_last     o1066
_journal_paper_category     QO
_journal_paper_doi     10.1107/S1600536812010252
_journal_coeditor_code     JJ2123
_publ_contact_author_name     'Sen Xu'
_publ_contact_author_address
;
Department of Applied Chemistry, School of Material
Science and Engineering, Nanjing University of
Aeronautics and Astronautics,
Nanjing, Jiangsu Province 210016,
People's Republic of China
;
_publ_contact_author_email     'xusennuaa@163.com'
_publ_contact_author_fax     '086-025-52112626'
_publ_contact_author_phone     '086-025-52113876'
_publ_section_title
;
(1<i>H</i>-1,2,3-Benzotriazol-1-yl)methyl 2,2-dimethylpropanoate
;
loop_
    _publ_author_name
    _publ_author_footnote
    _publ_author_address
    'Sen Xu' .
;
Department of Applied Chemistry, School of Material Science and Engineering,
Nanjing University of Aeronautics and Astronautics,
Nanjing, Jiangsu Province 210016,
People's Republic of China
;
    'Yingzhong Shen' .
;
Department of Applied Chemistry, School of Material Science and Engineering,
Nanjing University of Aeronautics and Astronautics,
Nanjing, Jiangsu Province 210016,
People's Republic of China
;
data_I
_chemical_name_systematic
;
(1<i>H</i>-1,2,3-Benzotriazol-1-yl)methyl 2,2-dimethylpropanoate
;
_chemical_name_common     ?
_chemical_formula_moiety     'C12 H15 N3 O2'
_chemical_formula_sum     'C12 H15 N3 O2'
_chemical_formula_iupac     'C12 H15 N3 O2'
_chemical_formula_weight     233.27
_chemical_melting_point     ?
_symmetry_cell_setting     monoclinic
_symmetry_space_group_name_H-M     'P 21/c'
_symmetry_space_group_name_Hall     '-P 2ybc'
loop_
    _symmetry_equiv_pos_as_xyz
    'x, y, z'
    '-x, y+1/2, -z+1/2'
    '-x, -y, -z'
    'x, -y-1/2, z-1/2'
_cell_length_a     8.1507(3)
_cell_length_b     16.7258(8)
_cell_length_c     9.2967(4)
_cell_angle_alpha     90.00
_cell_angle_beta     98.354(3)
_cell_angle_gamma     90.00
_cell_volume     1253.94(9)
_cell_formula_units_Z     4
_cell_measurement_reflns_used     3348
_cell_measurement_theta_min     2.53
_cell_measurement_theta_max     26.74
_cell_measurement_temperature     296(2)
_exptl_crystal_description     block
_exptl_crystal_colour     colourless
_exptl_crystal_size_max     0.30
_exptl_crystal_size_mid     0.25
_exptl_crystal_size_min     0.22
_exptl_crystal_density_diffrn     1.236
_exptl_crystal_density_meas     ?
_exptl_crystal_density_method     'not measured'
_exptl_crystal_F_000     496
_exptl_absorpt_coefficient_mu     0.086
_exptl_absorpt_correction_type     multi-scan
_exptl_absorpt_process_details     '(SADABS; Bruker, 2001)'
_exptl_absorpt_correction_T_min     0.9745
_exptl_absorpt_correction_T_max     0.9812
_exptl_special_details     ?
_diffrn_ambient_temperature     296(2)
_diffrn_radiation_type     MoK\a
_diffrn_radiation_wavelength     0.71073
_diffrn_radiation_source     'fine-focus sealed tube'
_diffrn_radiation_monochromator     graphite
_diffrn_measurement_device_type     'Bruker SMART CCD area-detector'
_diffrn_measurement_method     'phi and omega scans'
_diffrn_detector_area_resol_mean     '10.0'
_diffrn_reflns_number     9487
_diffrn_reflns_av_R_equivalents     0.0367
_diffrn_reflns_av_sigmaI/netI     0.0272
_diffrn_reflns_theta_min     2.44
_diffrn_reflns_theta_max     24.99
_diffrn_reflns_theta_full     24.99
_diffrn_measured_fraction_theta_max     1.000
_diffrn_measured_fraction_theta_full     1.000
_diffrn_reflns_limit_h_min     -9
_diffrn_reflns_limit_h_max     9
_diffrn_reflns_limit_k_min     -19
_diffrn_reflns_limit_k_max     19
_diffrn_reflns_limit_l_min     -11
_diffrn_reflns_limit_l_max     10
_diffrn_standards_number     ?
_diffrn_standards_interval_count     ?
_diffrn_standards_interval_time     ?
_diffrn_standards_decay_%     ?
_refine_special_details
;
Refinement of <i>F</i>^2^ against ALL reflections. The weighted <i>R</i>-factor
<i>wR</i> and goodness of fit <i>S</i> are based on <i>F</i>^2^, conventional
<i>R</i>-factors <i>R</i> are based on <i>F</i>, with <i>F</i> set to zero for
negative <i>F</i>^2^. The threshold expression of <i>F</i>^2^ >
\s(<i>F</i>^2^) is used only for calculating <i>R</i>-factors(gt) <i>etc</i>.
and is not relevant to the choice of reflections for refinement.
<i>R</i>-factors based on <i>F</i>^2^ are statistically about twice as large
as those based on <i>F</i>, and <i>R</i>- factors based on ALL data will be
even larger.
;
_reflns_number_total     2206
_reflns_number_gt     1738
_reflns_threshold_expression     I>2sigma(I)
_refine_ls_structure_factor_coef     Fsqd
_refine_ls_matrix_type     full
_refine_ls_R_factor_all     0.0552
_refine_ls_R_factor_gt     0.0433
_refine_ls_wR_factor_gt     0.1182
_refine_ls_wR_factor_ref     0.1277
_refine_ls_goodness_of_fit_ref     1.033
_refine_ls_restrained_S_all     1.033
_refine_ls_number_reflns     2206
_refine_ls_number_parameters     214
_refine_ls_number_restraints     0
_refine_ls_hydrogen_treatment     mixed
_refine_ls_weighting_scheme     calc
_refine_ls_weighting_details
         'calc w=1/[\s^2^(Fo^2^)+(0.0600P)^2^+0.1761P] where P=(Fo^2^+2Fc^2^)/3'
_atom_sites_solution_hydrogens     geom
_atom_sites_solution_primary     direct
_atom_sites_solution_secondary     difmap
_refine_ls_shift/su_max     0.000
_refine_ls_shift/su_mean     0.000
_refine_diff_density_max     0.175
_refine_diff_density_min     -0.101
_refine_ls_extinction_method     'SHELXL97 (Sheldrick, 2008)'
_refine_ls_extinction_coef     0.240(12)
_refine_ls_extinction_expression
                                  'Fc^*^=kFc[1+0.001xFc^2^\l^3^/sin(2\q)]^-1/4^'
loop_
    _atom_type_symbol
    _atom_type_description
    _atom_type_scat_dispersion_real
    _atom_type_scat_dispersion_imag
    _atom_type_scat_source
    'C' 'C' 0.0033 0.0016
                         'International Tables Vol C Tables 4.2.6.8 and 6.1.1.4'
    'H' 'H' 0.0000 0.0000
                         'International Tables Vol C Tables 4.2.6.8 and 6.1.1.4'
    'N' 'N' 0.0061 0.0033
                         'International Tables Vol C Tables 4.2.6.8 and 6.1.1.4'
    'O' 'O' 0.0106 0.0060
                         'International Tables Vol C Tables 4.2.6.8 and 6.1.1.4'
_computing_data_collection     'SMART (Bruker, 2007)'
_computing_cell_refinement     'SAINT (Bruker, 2007)'
_computing_data_reduction     'SAINT (Bruker, 2007)'
_computing_structure_solution     'SHELXS97 (Sheldrick, 2008)'
_computing_structure_refinement     'SHELXL97 (Sheldrick, 2008)'
_computing_molecular_graphics     'DIAMOND (Brandenburg, 1999)'
_computing_publication_material     'SHELXTL (Sheldrick, 2008)'
loop_
    _atom_site_type_symbol
    _atom_site_label
    _atom_site_fract_x
    _atom_site_fract_y
    _atom_site_fract_z
    _atom_site_U_iso_or_equiv
    _atom_site_adp_type
    _atom_site_calc_flag
    _atom_site_refinement_flags
    _atom_site_occupancy
    _atom_site_symmetry_multiplicity
    _atom_site_disorder_assembly
    _atom_site_disorder_group
    O O1 0.2265(3) 0.74088(14) 0.5551(2) 0.0766(6) Uani d P 0.731(3) 1 A 1
    O O2 0.1680(2) 0.82951(11) 0.3775(2) 0.0968(7) Uani d P 0.731(3) 1 A 1
    O O1A 0.1824(8) 0.7730(4) 0.4914(9) 0.0822(19) Uani d P 0.269(3) 1 A 2
    O O2A 0.3972(6) 0.6944(3) 0.5729(7) 0.111(2) Uani d P 0.269(3) 1 A 2
    N N1 0.04557(15) 0.65313(9) 0.40894(14) 0.0722(4) Uani d . 1 1 A .
    N N2 -0.05972(18) 0.66728(11) 0.28420(19) 0.0925(5) Uani d . 1 1 . .
    N N3 -0.0594(2) 0.60557(12) 0.19956(17) 0.0958(5) Uani d . 1 1 . .
    C C1 0.11500(17) 0.57919(10) 0.40336(15) 0.0648(4) Uani d . 1 1 . .
    C C2 0.2279(2) 0.53528(13) 0.49892(19) 0.0840(6) Uani d . 1 1 . .
    H H2 0.2739 0.5551 0.5893 0.101 Uiso calc R 1 1 . .
    C C3 0.2672(2) 0.46083(15) 0.4516(3) 0.1008(7) Uani d . 1 1 . .
    H H3 0.3428 0.4297 0.5118 0.121 Uiso calc R 1 1 . .
    C C4 0.1986(3) 0.43031(14) 0.3178(3) 0.1009(7) Uani d . 1 1 . .
    H H4 0.2283 0.3793 0.2915 0.121 Uiso calc R 1 1 . .
    C C5 0.0898(3) 0.47290(13) 0.2249(2) 0.0927(6) Uani d . 1 1 . .
    H H5 0.0446 0.4524 0.1349 0.111 Uiso calc R 1 1 . .
    C C6 0.04751(19) 0.54945(11) 0.26945(18) 0.0744(5) Uani d . 1 1 . .
    C C7 0.0640(2) 0.71089(15) 0.5249(3) 0.0871(6) Uani d . 1 1 . .
    H H1M -0.025(3) 0.7513(14) 0.502(2) 0.120(8) Uiso d . 1 1 . .
    H H2M 0.055(3) 0.6865(14) 0.618(3) 0.127(8) Uiso d . 1 1 . .
    C C8 0.2642(4) 0.80275(16) 0.4734(3) 0.0621(6) Uani d P 0.731(3) 1 A 1
    C C9 0.44199(18) 0.83291(9) 0.52164(16) 0.0637(4) Uani d . 1 1 . .
    C C10 0.5617(4) 0.7648(2) 0.5330(4) 0.1025(11) Uani d P 0.731(3) 1 A 1
    H H10A 0.5324 0.7265 0.6017 0.154 Uiso calc PR 0.731(3) 1 A 1
    H H10B 0.6717 0.7844 0.5650 0.154 Uiso calc PR 0.731(3) 1 A 1
    H H10C 0.5581 0.7399 0.4396 0.154 Uiso calc PR 0.731(3) 1 A 1
    C C11 0.4801(6) 0.8957(3) 0.4141(4) 0.1158(13) Uani d P 0.731(3) 1 A 1
    H H11A 0.4703 0.8725 0.3187 0.174 Uiso calc PR 0.731(3) 1 A 1
    H H11B 0.5910 0.9151 0.4419 0.174 Uiso calc PR 0.731(3) 1 A 1
    H H11C 0.4031 0.9392 0.4135 0.174 Uiso calc PR 0.731(3) 1 A 1
    C C12 0.4501(3) 0.87363(13) 0.6689(2) 0.0948(6) Uani d . 1 1 A .
    H H12A 0.3671 0.9147 0.6633 0.142 Uiso calc R 1 1 . .
    H H12B 0.5578 0.8970 0.6956 0.142 Uiso calc R 1 1 . .
    H H12C 0.4304 0.8349 0.7407 0.142 Uiso calc R 1 1 . .
    C C8A 0.3453(9) 0.7596(5) 0.5306(7) 0.0724(18) Uani d P 0.269(3) 1 A 2
    C C10A 0.6271(11) 0.8008(6) 0.4959(10) 0.093(3) Uani d P 0.269(3) 1 A 2
    H H10D 0.6735 0.7684 0.5770 0.139 Uiso calc PR 0.269(3) 1 A 2
    H H10E 0.6983 0.8458 0.4873 0.139 Uiso calc PR 0.269(3) 1 A 2
    H H10F 0.6172 0.7696 0.4085 0.139 Uiso calc PR 0.269(3) 1 A 2
    C C11A 0.3845(15) 0.8843(7) 0.3900(12) 0.111(3) Uani d P 0.269(3) 1 A 2
    H H11D 0.3597 0.8509 0.3057 0.166 Uiso calc PR 0.269(3) 1 A 2
    H H11E 0.4705 0.9214 0.3756 0.166 Uiso calc PR 0.269(3) 1 A 2
    H H11F 0.2868 0.9132 0.4052 0.166 Uiso calc PR 0.269(3) 1 A 2
loop_
    _atom_site_aniso_label
    _atom_site_aniso_U_11
    _atom_site_aniso_U_22
    _atom_site_aniso_U_33
    _atom_site_aniso_U_12
    _atom_site_aniso_U_13
    _atom_site_aniso_U_23
    O1 0.0696(14) 0.0778(14) 0.0794(12) -0.0172(11) 0.0009(9) 0.0118(10)
    O2 0.0858(12) 0.0929(13) 0.1025(14) 0.0056(10) -0.0178(10) 0.0215(11)
    O1A 0.062(4) 0.068(4) 0.118(5) -0.009(3) 0.017(3) 0.009(3)
    O2A 0.076(3) 0.093(4) 0.156(5) -0.011(3) -0.008(3) 0.044(4)
    N1 0.0554(7) 0.0852(10) 0.0737(8) -0.0143(7) 0.0016(6) 0.0047(7)
    N2 0.0710(9) 0.1006(12) 0.0981(12) -0.0067(8) -0.0137(8) 0.0126(10)
    N3 0.0864(10) 0.1078(13) 0.0844(10) -0.0175(9) -0.0168(8) 0.0037(10)
    C1 0.0488(7) 0.0823(11) 0.0636(9) -0.0170(7) 0.0091(6) 0.0083(8)
    C2 0.0680(10) 0.1065(15) 0.0754(10) -0.0131(10) 0.0034(8) 0.0167(10)
    C3 0.0809(12) 0.1038(16) 0.1190(17) 0.0079(11) 0.0189(12) 0.0314(14)
    C4 0.0994(15) 0.0939(15) 0.1166(17) -0.0059(12) 0.0396(13) 0.0078(14)
    C5 0.0960(13) 0.1002(15) 0.0861(12) -0.0315(12) 0.0270(11) -0.0105(12)
    C6 0.0626(9) 0.0894(12) 0.0709(10) -0.0198(8) 0.0083(7) 0.0050(9)
    C7 0.0694(11) 0.0980(14) 0.0957(14) -0.0240(11) 0.0185(9) -0.0136(12)
    C8 0.0670(15) 0.0573(14) 0.0606(13) 0.0068(15) 0.0046(13) 0.0034(12)
    C9 0.0650(9) 0.0635(9) 0.0618(9) -0.0068(7) 0.0064(6) -0.0023(7)
    C10 0.0652(17) 0.106(3) 0.134(3) 0.0108(16) 0.0070(16) -0.040(2)
    C11 0.133(3) 0.126(3) 0.091(2) -0.052(3) 0.025(2) 0.0067(19)
    C12 0.1017(14) 0.1004(14) 0.0820(12) -0.0055(11) 0.0122(10) -0.0232(11)
    C8A 0.060(4) 0.082(5) 0.074(4) -0.001(4) 0.003(3) 0.017(4)
    C10A 0.079(5) 0.093(6) 0.109(6) -0.010(4) 0.024(4) -0.003(5)
    C11A 0.107(7) 0.100(7) 0.114(7) -0.021(6) -0.022(6) 0.040(5)
_geom_special_details
;
All e.s.d.'s (except the e.s.d. in the dihedral angle between two l.s. planes)
are estimated using the full covariance matrix. The cell e.s.d.'s are taken
into account individually in the estimation of e.s.d.'s in distances, angles
and torsion angles; correlations between e.s.d.'s in cell parameters are only
used when they are defined by crystal symmetry. An approximate (isotropic)
treatment of cell e.s.d.'s is used for estimating e.s.d.'s involving l.s.
planes.
;
loop_
    _geom_bond_atom_site_label_1
    _geom_bond_atom_site_label_2
    _geom_bond_site_symmetry_2
    _geom_bond_distance
    _geom_bond_publ_flag
    O1 C8 . 1.345(4) ?
    O1 C7 . 1.406(3) ?
    O2 C8 . 1.186(3) ?
    O1A C8A . 1.344(10) ?
    O1A C7 . 1.481(8) ?
    O2A C8A . 1.215(10) ?
    N1 N2 . 1.3594(19) ?
    N1 C1 . 1.364(2) ?
    N1 C7 . 1.439(2) ?
    N2 N3 . 1.298(2) ?
    N3 C6 . 1.378(2) ?
    C1 C6 . 1.379(2) ?
    C1 C2 . 1.392(2) ?
    C2 C3 . 1.374(3) ?
    C2 H2 . 0.9300 ?
    C3 C4 . 1.385(3) ?
    C3 H3 . 0.9300 ?
    C4 C5 . 1.348(3) ?
    C4 H4 . 0.9300 ?
    C5 C6 . 1.404(3) ?
    C5 H5 . 0.9300 ?
    C7 H1M . 0.99(2) ?
    C7 H2M . 0.97(2) ?
    C8 C9 . 1.539(4) ?
    C9 C8A . 1.466(8) ?
    C9 C10 . 1.493(3) ?
    C9 C11 . 1.512(4) ?
    C9 C11A . 1.513(9) ?
    C9 C12 . 1.522(2) ?
    C9 C10A . 1.651(9) ?
    C10 H10A . 0.9600 ?
    C10 H10B . 0.9600 ?
    C10 H10C . 0.9600 ?
    C11 H11A . 0.9600 ?
    C11 H11B . 0.9600 ?
    C11 H11C . 0.9600 ?
    C12 H12A . 0.9600 ?
    C12 H12B . 0.9600 ?
    C12 H12C . 0.9600 ?
    C10A H10D . 0.9600 ?
    C10A H10E . 0.9600 ?
    C10A H10F . 0.9600 ?
    C11A H11D . 0.9600 ?
    C11A H11E . 0.9600 ?
    C11A H11F . 0.9600 ?
loop_
    _geom_angle_atom_site_label_1
    _geom_angle_atom_site_label_2
    _geom_angle_atom_site_label_3
    _geom_angle_site_symmetry_1
    _geom_angle_site_symmetry_3
    _geom_angle
    _geom_angle_publ_flag
    C8 O1 C7 . . 116.6(3) ?
    C8A O1A C7 . . 118.3(8) ?
    N2 N1 C1 . . 109.84(14) ?
    N2 N1 C7 . . 120.41(17) ?
    C1 N1 C7 . . 129.67(16) ?
    N3 N2 N1 . . 108.78(15) ?
    N2 N3 C6 . . 108.23(14) ?
    N1 C1 C6 . . 104.36(14) ?
    N1 C1 C2 . . 133.91(16) ?
    C6 C1 C2 . . 121.73(18) ?
    C3 C2 C1 . . 115.92(18) ?
    C3 C2 H2 . . 122.0 ?
    C1 C2 H2 . . 122.0 ?
    C2 C3 C4 . . 122.6(2) ?
    C2 C3 H3 . . 118.7 ?
    C4 C3 H3 . . 118.7 ?
    C5 C4 C3 . . 121.5(2) ?
    C5 C4 H4 . . 119.2 ?
    C3 C4 H4 . . 119.2 ?
    C4 C5 C6 . . 117.38(19) ?
    C4 C5 H5 . . 121.3 ?
    C6 C5 H5 . . 121.3 ?
    N3 C6 C1 . . 108.78(17) ?
    N3 C6 C5 . . 130.39(18) ?
    C1 C6 C5 . . 120.82(18) ?
    O1 C7 N1 . . 112.46(17) ?
    O1 C7 O1A . . 33.7(2) ?
    N1 C7 O1A . . 108.3(3) ?
    O1 C7 H1M . . 115.9(14) ?
    N1 C7 H1M . . 107.8(13) ?
    O1A C7 H1M . . 87.4(14) ?
    O1 C7 H2M . . 99.3(14) ?
    N1 C7 H2M . . 111.8(14) ?
    O1A C7 H2M . . 128.2(14) ?
    H1M C7 H2M . . 109.4(18) ?
    O2 C8 O1 . . 122.3(4) ?
    O2 C8 C9 . . 125.9(3) ?
    O1 C8 C9 . . 111.7(2) ?
    C8A C9 C10 . . 73.1(3) ?
    C8A C9 C11 . . 141.4(3) ?
    C10 C9 C11 . . 112.4(3) ?
    C8A C9 C11A . . 114.5(5) ?
    C10 C9 C11A . . 127.8(6) ?
    C11 C9 C11A . . 30.7(3) ?
    C8A C9 C12 . . 106.0(3) ?
    C10 C9 C12 . . 109.57(19) ?
    C11 C9 C12 . . 107.3(2) ?
    C11A C9 C12 . . 116.2(5) ?
    C8A C9 C8 . . 41.5(3) ?
    C10 C9 C8 . . 110.42(19) ?
    C11 C9 C8 . . 108.1(2) ?
    C11A C9 C8 . . 77.4(4) ?
    C12 C9 C8 . . 108.94(14) ?
    C8A C9 C10A . . 104.2(4) ?
    C10 C9 C10A . . 33.0(3) ?
    C11 C9 C10A . . 81.4(4) ?
    C11A C9 C10A . . 104.5(6) ?
    C12 C9 C10A . . 110.8(4) ?
    C8 C9 C10A . . 133.9(4) ?
    C9 C10 H10A . . 109.5 ?
    C9 C10 H10B . . 109.5 ?
    C9 C10 H10C . . 109.5 ?
    C9 C11 H11A . . 109.5 ?
    C9 C11 H11B . . 109.5 ?
    C9 C11 H11C . . 109.5 ?
    C9 C12 H12A . . 109.5 ?
    C9 C12 H12B . . 109.5 ?
    H12A C12 H12B . . 109.5 ?
    C9 C12 H12C . . 109.5 ?
    H12A C12 H12C . . 109.5 ?
    H12B C12 H12C . . 109.5 ?
    O2A C8A O1A . . 121.4(8) ?
    O2A C8A C9 . . 127.2(6) ?
    O1A C8A C9 . . 111.3(7) ?
    C9 C10A H10D . . 109.5 ?
    C9 C10A H10E . . 109.5 ?
    H10D C10A H10E . . 109.5 ?
    C9 C10A H10F . . 109.5 ?
    H10D C10A H10F . . 109.5 ?
    H10E C10A H10F . . 109.5 ?
    C9 C11A H11D . . 109.5 ?
    C9 C11A H11E . . 109.5 ?
    H11D C11A H11E . . 109.5 ?
    C9 C11A H11F . . 109.5 ?
    H11D C11A H11F . . 109.5 ?
    H11E C11A H11F . . 109.5 ?
loop_
    _geom_torsion_atom_site_label_1
    _geom_torsion_atom_site_label_2
    _geom_torsion_atom_site_label_3
    _geom_torsion_atom_site_label_4
    _geom_torsion_site_symmetry_1
    _geom_torsion_site_symmetry_2
    _geom_torsion_site_symmetry_3
    _geom_torsion_site_symmetry_4
    _geom_torsion
    _geom_torsion_publ_flag
    C1 N1 N2 N3 . . . . -0.27(18) ?
    C7 N1 N2 N3 . . . . -177.51(15) ?
    N1 N2 N3 C6 . . . . 0.17(19) ?
    N2 N1 C1 C6 . . . . 0.25(16) ?
    C7 N1 C1 C6 . . . . 177.16(14) ?
    N2 N1 C1 C2 . . . . -179.74(16) ?
    C7 N1 C1 C2 . . . . -2.8(3) ?
    N1 C1 C2 C3 . . . . 179.88(16) ?
    C6 C1 C2 C3 . . . . -0.1(2) ?
    C1 C2 C3 C4 . . . . -0.5(3) ?
    C2 C3 C4 C5 . . . . 0.8(3) ?
    C3 C4 C5 C6 . . . . -0.5(3) ?
    N2 N3 C6 C1 . . . . -0.02(19) ?
    N2 N3 C6 C5 . . . . 179.30(17) ?
    N1 C1 C6 N3 . . . . -0.14(16) ?
    C2 C1 C6 N3 . . . . 179.85(14) ?
    N1 C1 C6 C5 . . . . -179.54(13) ?
    C2 C1 C6 C5 . . . . 0.5(2) ?
    C4 C5 C6 N3 . . . . -179.41(17) ?
    C4 C5 C6 C1 . . . . -0.2(2) ?
    C8 O1 C7 N1 . . . . 85.2(3) ?
    C8 O1 C7 O1A . . . . -4.4(4) ?
    N2 N1 C7 O1 . . . . -118.0(2) ?
    C1 N1 C7 O1 . . . . 65.3(3) ?
    N2 N1 C7 O1A . . . . -82.3(3) ?
    C1 N1 C7 O1A . . . . 101.1(4) ?
    C8A O1A C7 O1 . . . . 17.8(4) ?
    C8A O1A C7 N1 . . . . -85.5(6) ?
    C7 O1 C8 O2 . . . . -2.4(4) ?
    C7 O1 C8 C9 . . . . 177.12(17) ?
    O2 C8 C9 C8A . . . . -157.5(5) ?
    O1 C8 C9 C8A . . . . 23.0(4) ?
    O2 C8 C9 C10 . . . . -130.2(3) ?
    O1 C8 C9 C10 . . . . 50.3(3) ?
    O2 C8 C9 C11 . . . . -6.9(3) ?
    O1 C8 C9 C11 . . . . 173.7(3) ?
    O2 C8 C9 C11A . . . . -4.3(6) ?
    O1 C8 C9 C11A . . . . 176.3(6) ?
    O2 C8 C9 C12 . . . . 109.4(2) ?
    O1 C8 C9 C12 . . . . -70.0(2) ?
    O2 C8 C9 C10A . . . . -102.3(5) ?
    O1 C8 C9 C10A . . . . 78.2(5) ?
    C7 O1A C8A O2A . . . . 10.7(10) ?
    C7 O1A C8A C9 . . . . -166.6(4) ?
    C10 C9 C8A O2A . . . . 17.8(7) ?
    C11 C9 C8A O2A . . . . 122.8(7) ?
    C11A C9 C8A O2A . . . . 142.3(9) ?
    C12 C9 C8A O2A . . . . -88.2(7) ?
    C8 C9 C8A O2A . . . . 171.1(10) ?
    C10A C9 C8A O2A . . . . 28.7(9) ?
    C10 C9 C8A O1A . . . . -165.1(6) ?
    C11 C9 C8A O1A . . . . -60.2(8) ?
    C11A C9 C8A O1A . . . . -40.7(9) ?
    C12 C9 C8A O1A . . . . 88.8(6) ?
    C8 C9 C8A O1A . . . . -11.8(4) ?
    C10A C9 C8A O1A . . . . -154.2(6) ?
_iucr_refine_instructions_details
;
TITL 1_0m in P2(1)/c
CELL 0.71073   8.1507  16.7258   9.2967  90.000  98.354  90.000
ZERR   4.00   0.0003   0.0008   0.0004   0.000   0.003   0.000
LATT 1
SYMM -X, 0.5+Y, 0.5-Z
SFAC C  H  N  O
UNIT 48 60 12 8
OMIT  -2.00  50.00
L.S. 20
EXTI  0.23974
ACTA
BOND $h
FMAP 2
PLAN 20
size 0.3 0.25 0.22
conf
htab
FREE C11  C11A
FREE C8   C11A
FREE O2   C11A
FREE C10  C8A
WGHT  0.059500  0.177400
FVAR  1.494600  0.731110
TEMP 23.000
PART 1
MOLE 1
O1     4   0.226498  0.740878  0.555061 21.000000  0.069560  0.077830 =
           0.079370  0.011750  0.000870 -0.017180
O2     4   0.167975  0.829507  0.377466 21.000000  0.085850  0.092900 =
           0.102450  0.021470 -0.017800  0.005620
PART 2
O1A    4   0.182380  0.772991  0.491385 -21.000000  0.061790  0.067940 =
           0.118130  0.008760  0.017220 -0.008710
O2A    4   0.397241  0.694360  0.572881 -21.000000  0.075890  0.092780 =
           0.156310  0.043610 -0.008070 -0.011110
PART 0
N1     3   0.045572  0.653131  0.408938 11.000000  0.055370  0.085190 =
           0.073750  0.004680  0.001590 -0.014350
N2     3  -0.059721  0.667284  0.284204 11.000000  0.070970  0.100620 =
           0.098110  0.012640 -0.013720 -0.006730
N3     3  -0.059397  0.605569  0.199564 11.000000  0.086350  0.107830 =
           0.084440  0.003670 -0.016830 -0.017490
C1     1   0.115005  0.579191  0.403364 11.000000  0.048820  0.082310 =
           0.063590  0.008270  0.009140 -0.016960
C2     1   0.227881  0.535275  0.498924 11.000000  0.068030  0.106520 =
           0.075400  0.016740  0.003360 -0.013050
AFIX 43
H2     2   0.273888  0.555118  0.589283 11.000000 -1.200000
AFIX 0
C3     1   0.267169  0.460828  0.451597 11.000000  0.080880  0.103790 =
           0.118970  0.031370  0.018850  0.007950
AFIX 43
H3     2   0.342837  0.429680  0.511820 11.000000 -1.200000
AFIX 0
C4     1   0.198624  0.430313  0.317836 11.000000  0.099420  0.093940 =
           0.116560  0.007830  0.039560 -0.005910
AFIX 43
H4     2   0.228310  0.379260  0.291490 11.000000 -1.200000
AFIX 0
C5     1   0.089850  0.472904  0.224921 11.000000  0.095960  0.100200 =
           0.086080 -0.010470  0.026950 -0.031470
AFIX 43
H5     2   0.044633  0.452390  0.134861 11.000000 -1.200000
AFIX 0
C6     1   0.047505  0.549446  0.269447 11.000000  0.062590  0.089430 =
           0.070880  0.005040  0.008250 -0.019770
C7     1   0.063995  0.710887  0.524850 11.000000  0.069430  0.097980 =
           0.095690 -0.013600  0.018520 -0.023990
H1M    2  -0.024521  0.751254  0.502264 11.000000  0.120220
H2M    2   0.055369  0.686475  0.617639 11.000000  0.127400
PART 1
C8     1   0.264154  0.802750  0.473427 21.000000  0.066960  0.057330 =
           0.060560  0.003360  0.004590  0.006750
PART 0
C9     1   0.441990  0.832910  0.521638 11.000000  0.064960  0.063510 =
           0.061820 -0.002260  0.006360 -0.006850
PART 1
C10    1   0.561718  0.764842  0.533024 21.000000  0.065170  0.105720 =
           0.134360 -0.039980  0.006990  0.010840
AFIX 137
H10A   2   0.532353  0.726471  0.601730 21.000000 -1.500000
H10B   2   0.671695  0.784401  0.565043 21.000000 -1.500000
H10C   2   0.558082  0.739893  0.439618 21.000000 -1.500000
AFIX 0
C11    1   0.480066  0.895671  0.414115 21.000000  0.133490  0.125780 =
           0.090650  0.006690  0.024600 -0.051520
AFIX 137
H11A   2   0.470280  0.872547  0.318739 21.000000 -1.500000
H11B   2   0.590956  0.915129  0.441854 21.000000 -1.500000
H11C   2   0.403130  0.939171  0.413505 21.000000 -1.500000
PART 0
AFIX 0
C12    1   0.450070  0.873634  0.668898 11.000000  0.101750  0.100430 =
           0.081990 -0.023240  0.012160 -0.005480
AFIX 137
H12A   2   0.367133  0.914717  0.663284 11.000000 -1.500000
H12B   2   0.557790  0.896972  0.695639 11.000000 -1.500000
H12C   2   0.430385  0.834902  0.740658 11.000000 -1.500000
PART 2
AFIX 0
C8A    1   0.345349  0.759598  0.530649 -21.000000  0.059850  0.081740 =
           0.073800  0.017090  0.003470 -0.001400
C10A   1   0.627100  0.800810  0.495911 -21.000000  0.079100  0.092570 =
           0.109090 -0.003240  0.023730 -0.010050
AFIX 137
H10D   2   0.673467  0.768441  0.577012 -21.000000 -1.500000
H10E   2   0.698274  0.845758  0.487314 -21.000000 -1.500000
H10F   2   0.617176  0.769568  0.408451 -21.000000 -1.500000
AFIX 0
C11A   1   0.384497  0.884284  0.390009 -21.000000  0.107060  0.099670 =
           0.114000  0.040310 -0.021810 -0.020860
AFIX 137
H11D   2   0.359696  0.850859  0.305707 -21.000000 -1.500000
H11E   2   0.470530  0.921355  0.375558 -21.000000 -1.500000
H11F   2   0.286784  0.913236  0.405236 -21.000000 -1.500000
PART 0
AFIX 0
Q1     1   0.304600  0.763600  0.692300 11.000000  0.050000      0.18
Q2     1   0.579600  0.844200  0.741400 11.000000  0.050000      0.13
Q3     1   0.524200  0.836900  0.326400 11.000000  0.050000      0.11
Q4     1   0.546000  0.919300  0.649200 11.000000  0.050000      0.10
Q5     1   0.299600  0.796300  0.589400 11.000000  0.050000      0.10
Q6     1   0.141900  0.842100  0.474800 11.000000  0.050000      0.09
Q7     1   0.505500  0.827500  0.480800 11.000000  0.050000      0.09
Q8     1   0.565100  0.783500  0.349100 11.000000  0.050000      0.08
Q9     1  -0.013200  0.716600  0.587700 11.000000  0.050000      0.08
Q10    1   0.678000  0.780900  0.616900 11.000000  0.050000      0.08
Q11    1   0.459100  0.844900  0.570400 11.000000  0.050000      0.08
Q12    1   0.580100  0.773600  0.444100 11.000000  0.050000      0.07
Q13    1   0.481600  0.806900  0.532200 11.000000  0.050000      0.07
Q14    1   0.050100  0.665800  0.478000 11.000000  0.050000      0.07
Q15    1   0.683500  0.865000  0.481700 11.000000  0.050000      0.07
Q16    1   0.530100  0.700700  0.516600 11.000000  0.050000      0.07
Q17    1   0.129300  0.662200  0.620200 11.000000  0.050000      0.06
Q18    1   0.375100  0.822000  0.501400 11.000000  0.050000      0.06
Q19    1   0.395900  0.863500  0.408500 11.000000  0.050000      0.06
Q20    1   0.208100  0.495300  0.500500 11.000000  0.050000      0.06
HKLF 4
END
END
;
