# Supplementary material for: (1H-1,2,3-Benzotriazol-1-yl)methyl 2,2-dimethyl­propano­ate
Source: Acta Crystallogr Sect E Struct Rep Online. 2012 Mar 14;68(Pt 4):o1066. doi: 10.1107/S1600536812010252 (PMC3344024; doi:10.1107/S1600536812010252)
Supplement: Supplementary file 2 [file e-68-o1066-Isup2.hkl]

# 
# h,k,l, Fc-squared, Fo-squared, sigma(Fo-squared) and status flag 
# 
data_I
_shelx_title '1_0m in P2(1)/c' 
_shelx_refln_list_code          4 
_shelx_F_calc_maximum      104.37 
_exptl_crystal_F_000       496.00 
_reflns_d_resolution_high  0.8412 
 
loop_ 
 _symmetry_equiv_pos_as_xyz 
 'x, y, z' 
 '-x, y+1/2, -z+1/2' 
 '-x, -y, -z' 
 'x, -y-1/2, z-1/2' 
 
_cell_length_a     8.1507 
_cell_length_b    16.7258 
_cell_length_c     9.2967 
_cell_angle_alpha  90.000 
_cell_angle_beta   98.354 
_cell_angle_gamma  90.000 
 
_shelx_F_squared_multiplier     1.000 
 
loop_ 
 _refln_index_h 
 _refln_index_k 
 _refln_index_l 
 _refln_F_squared_calc 
 _refln_F_squared_meas 
 _refln_F_squared_sigma 
 _refln_observed_status 
   1   0   0     4409.67     3805.78    136.13 o 
   2   0   0     2524.04     2481.58     48.76 o 
   3   0   0      172.62      151.32      3.80 o 
   4   0   0      451.09      468.56      8.16 o 
   5   0   0       17.62       14.23      0.42 o 
   6   0   0      572.65      585.54     10.25 o 
   7   0   0       86.88       83.12      1.66 o 
   8   0   0       66.73       69.09      1.75 o 
   9   0   0        2.34        2.75      0.38 o 
   1   1   0     4488.84     4175.43    124.14 o 
   2   1   0      152.84      159.29      2.48 o 
   3   1   0        1.85        0.88      0.18 o 
   4   1   0      280.68      242.92      3.23 o 
   5   1   0       73.25       68.48      1.01 o 
   6   1   0        6.70        7.19      0.24 o 
   7   1   0        4.25        3.73      0.21 o 
   8   1   0        0.13        0.89      0.27 o 
   9   1   0        4.19        6.20      0.35 o 
   0   2   0      794.98      896.36     29.93 o 
   1   2   0     1076.25     1135.01     16.95 o 
   2   2   0      393.77      354.81      4.62 o 
   3   2   0        0.26        0.06      0.07 o 
   4   2   0        0.03        0.09      0.10 o 
   5   2   0      151.37      139.61      1.92 o 
   6   2   0        0.56        1.29      0.26 o 
   7   2   0        0.18        0.18      0.16 o 
   8   2   0       22.86       21.65      0.51 o 
   9   2   0        0.93        1.43      0.26 o 
   1   3   0     1419.43     1454.36     19.76 o 
   2   3   0     1054.53     1006.53     12.93 o 
   3   3   0     1246.52     1328.78     17.22 o 
   4   3   0       68.49       73.91      1.05 o 
   5   3   0        6.12        5.90      0.20 o 
   6   3   0      127.98      122.09      1.73 o 
   7   3   0        0.16        0.66      0.20 o 
   8   3   0        0.02        0.33      0.17 o 
   9   3   0        2.10        3.36      0.35 o 
   0   4   0      145.82      145.73      3.58 o 
   1   4   0       49.01       39.53      0.83 o 
   2   4   0     3469.51     3488.00     88.38 o 
   3   4   0       13.55       17.00      0.33 o 
   4   4   0       64.41       79.12      1.21 o 
   5   4   0       29.93       30.46      0.55 o 
   6   4   0       16.38       12.87      0.36 o 
   7   4   0        3.91        4.04      0.22 o 
   8   4   0        6.77        7.91      0.36 o 
   9   4   0        2.90        2.58      0.30 o 
   1   5   0       35.37       27.30      0.48 o 
   2   5   0      608.16      577.07      8.67 o 
   3   5   0      321.31      355.29      4.98 o 
   4   5   0      297.60      300.52      4.66 o 
   5   5   0        3.59        3.60      0.25 o 
   6   5   0      134.85      129.09      2.18 o 
   7   5   0       15.30       16.81      0.52 o 
   8   5   0       12.04       12.23      0.48 o 
   9   5   0        0.96        1.11      0.37 o 
   0   6   0       61.34       61.67      1.70 o 
   1   6   0      143.01      143.07      2.51 o 
   2   6   0      332.57      359.83      4.99 o 
   3   6   0       91.66       81.72      1.25 o 
   4   6   0        0.78        1.28      0.20 o 
   5   6   0        6.71        6.36      0.31 o 
   6   6   0        7.15        6.86      0.42 o 
   7   6   0        3.59        3.91      0.54 o 
   8   6   0       14.66       14.49      0.87 o 
   9   6   0       17.55       19.36      1.23 o 
   1   7   0        5.30        3.56      0.26 o 
   2   7   0        1.80        2.67      0.18 o 
   3   7   0       96.90      111.29      2.35 o 
   4   7   0       28.09       22.96      0.54 o 
   5   7   0       47.78       47.45      1.07 o 
   6   7   0        4.77        5.60      0.39 o 
   7   7   0       27.44       28.71      0.89 o 
   8   7   0       13.87       13.34      0.81 o 
   0   8   0      342.15      358.79      8.69 o 
   1   8   0      401.33      399.17      5.54 o 
   2   8   0       89.81       79.75      1.24 o 
   3   8   0        3.20        0.92      0.21 o 
   4   8   0       27.05       28.49      0.78 o 
   5   8   0        0.18        1.07      0.40 o 
   6   8   0        0.27        0.72      0.42 o 
   7   8   0        9.65        7.60      0.63 o 
   8   8   0        2.08        2.99      0.51 o 
   1   9   0        0.01        0.39      0.17 o 
   2   9   0        2.79        2.57      0.38 o 
   3   9   0       82.76       75.92      1.35 o 
   4   9   0       38.83       41.19      1.01 o 
   5   9   0        8.09        6.25      0.48 o 
   6   9   0      153.31      151.04      3.30 o 
   7   9   0       27.71       25.48      1.13 o 
   8   9   0        0.64        0.52      0.70 o 
   0  10   0      298.19      315.82      7.77 o 
   1  10   0       68.61       72.45      1.18 o 
   2  10   0       11.09        8.22      0.33 o 
   3  10   0        6.88        8.21      0.37 o 
   4  10   0       51.56       45.47      1.25 o 
   5  10   0       47.13       49.29      1.47 o 
   6  10   0        0.64        0.25      0.48 o 
   7  10   0        0.18        0.48      0.56 o 
   8  10   0        5.86        6.54      0.76 o 
   1  11   0       18.11       20.05      0.53 o 
   2  11   0       44.60       51.12      1.01 o 
   3  11   0       41.66       38.76      1.36 o 
   4  11   0        3.00        2.90      0.45 o 
   5  11   0        1.34        3.68      0.51 o 
   6  11   0        0.01        0.42      0.50 o 
   7  11   0        1.92        1.22      0.52 o 
   0  12   0       17.10       17.14      0.72 o 
   1  12   0        8.78       10.51      0.43 o 
   2  12   0       12.63       14.06      0.47 o 
   3  12   0       24.15       22.56      0.86 o 
   4  12   0        7.20        7.51      0.54 o 
   5  12   0       12.38       14.48      0.79 o 
   6  12   0        8.35       10.25      0.78 o 
   7  12   0        2.47        2.08      0.59 o 
   1  13   0        8.74        9.99      0.41 o 
   2  13   0       20.92       18.80      0.56 o 
   3  13   0       57.27       51.77      1.38 o 
   4  13   0      115.64      113.67      2.58 o 
   5  13   0       21.91       22.21      0.87 o 
   6  13   0        5.63        4.87      0.63 o 
   7  13   0        0.70        0.91      0.63 o 
   0  14   0       65.08       62.80      1.40 o 
   1  14   0        5.35        5.66      0.48 o 
   2  14   0        0.64        0.86      0.28 o 
   3  14   0        2.31        3.33      0.45 o 
   4  14   0        6.52        5.96      0.54 o 
   5  14   0        0.10       -0.06      0.42 o 
   6  14   0        2.59        2.95      0.58 o 
   1  15   0        0.79        0.79      0.31 o 
   2  15   0        9.15        8.96      0.76 o 
   3  15   0        8.13        7.21      0.59 o 
   4  15   0        8.02        7.63      0.62 o 
   5  15   0        0.07        0.53      0.43 o 
   6  15   0        1.17        0.97      0.54 o 
   0  16   0        7.35        6.19      0.69 o 
   1  16   0       18.69       18.51      0.64 o 
   2  16   0       10.51       10.69      0.77 o 
   3  16   0        2.80        2.00      0.59 o 
   4  16   0        0.00       -0.40      0.43 o 
   5  16   0        1.25        1.11      0.56 o 
   1  17   0        0.69        1.16      0.32 o 
   2  17   0        0.01        0.27      0.40 o 
   3  17   0        2.41        2.36      0.51 o 
   4  17   0        2.18        1.98      0.54 o 
   0  18   0        0.40        1.41      0.45 o 
   1  18   0        0.00        0.63      0.40 o 
   2  18   0       14.61       16.71      0.88 o 
   3  18   0        0.00        0.58      0.51 o 
   4  18   0        0.32       -0.60      0.60 o 
   1  19   0        1.21        0.99      0.73 o 
   2  19   0        1.94        1.24      0.60 o 
  -9   1   1        0.01       -0.21      0.21 o 
  -8   1   1       15.63       14.28      0.44 o 
  -7   1   1        9.68       11.96      0.36 o 
  -6   1   1       34.68       37.88      0.60 o 
  -5   1   1       52.24       52.99      0.74 o 
  -4   1   1       84.14       74.99      0.99 o 
  -3   1   1        0.17        0.33      0.07 o 
  -2   1   1     3827.87     3869.46     75.75 o 
  -1   1   1      595.24      622.82      8.18 o 
   0   1   1      774.00      732.07     10.39 o 
   1   1   1     6833.61     6583.15    269.01 o 
   2   1   1      455.79      465.94      7.18 o 
   3   1   1      231.41      236.74      3.37 o 
   4   1   1       56.85       70.70      1.02 o 
   5   1   1        4.75        5.11      0.35 o 
   6   1   1       63.38       59.11      0.94 o 
   7   1   1       14.08       13.98      0.36 o 
   8   1   1        3.66        3.97      0.26 o 
   9   1   1        1.31        2.10      0.26 o 
  -9   2   1        0.45        0.22      0.36 o 
  -8   2   1       18.94       20.28      0.52 o 
  -7   2   1       31.67       30.00      0.58 o 
  -6   2   1        3.77        3.64      0.19 o 
  -5   2   1       26.81       29.59      0.47 o 
  -4   2   1      957.74      999.53     13.00 o 
  -3   2   1     2104.90     2148.04     25.90 o 
  -2   2   1     9962.46     9220.02    275.16 o 
  -1   2   1      641.55      692.16     10.61 o 
   0   2   1     1658.06     1740.32     83.80 o 
   1   2   1     2548.65     2607.48     62.38 o 
   2   2   1      915.83      887.22     11.53 o 
   3   2   1       64.13       65.37      0.94 o 
   4   2   1      593.49      625.23      8.19 o 
   5   2   1      100.47       96.59      1.39 o 
   6   2   1      288.43      295.19      3.98 o 
   7   2   1        0.31       -0.06      0.19 o 
   8   2   1       10.81       11.63      0.38 o 
   9   2   1        2.18        0.96      0.34 o 
  -9   3   1       14.23       15.99      0.60 o 
  -8   3   1        1.92        1.65      0.20 o 
  -7   3   1       53.65       56.67      0.92 o 
  -6   3   1       35.04       36.08      0.62 o 
  -5   3   1        0.26        0.26      0.20 o 
  -4   3   1       68.77       63.17      0.85 o 
  -3   3   1     2179.59     2228.57     26.87 o 
  -2   3   1     7371.97     7310.79    199.77 o 
  -1   3   1     8988.67     9423.17    539.37 o 
   0   3   1     3269.95     3487.34     94.37 o 
   1   3   1      278.40      281.31      4.75 o 
   2   3   1       12.97       16.32      0.27 o 
   3   3   1       69.83       64.66      0.92 o 
   4   3   1      560.52      554.32      7.27 o 
   5   3   1       54.60       58.62      0.90 o 
   6   3   1       33.98       35.11      0.68 o 
   7   3   1       41.30       38.87      0.83 o 
   8   3   1        4.65        4.06      0.26 o 
   9   3   1        1.39        1.22      0.45 o 
  -9   4   1        0.02        0.44      0.24 o 
  -8   4   1        0.09        0.20      0.24 o 
  -7   4   1        1.23        1.44      0.16 o 
  -6   4   1       35.74       35.42      0.66 o 
  -5   4   1       18.34       15.12      0.40 o 
  -4   4   1      407.93      419.03      5.45 o 
  -3   4   1       18.73       20.39      0.32 o 
  -2   4   1      495.47      543.01      7.51 o 
  -1   4   1      283.21      284.54      4.82 o 
   0   4   1       93.90       90.75      1.41 o 
   1   4   1       25.97       29.93      0.76 o 
   2   4   1      298.14      280.57      3.96 o 
   3   4   1       40.51       30.55      0.59 o 
   4   4   1       55.73       63.02      0.86 o 
   5   4   1       24.21       22.49      0.44 o 
   6   4   1      100.55      105.50      1.54 o 
   7   4   1       11.01       11.20      0.63 o 
   8   4   1       11.91       14.30      0.53 o 
   9   4   1        0.35        0.71      0.24 o 
  -9   5   1        3.52        4.43      0.35 o 
  -8   5   1        0.86        1.25      0.33 o 
  -7   5   1       37.21       38.41      0.85 o 
  -6   5   1       22.45       20.20      0.53 o 
  -5   5   1       15.28       19.39      0.47 o 
  -4   5   1        0.87        0.41      0.11 o 
  -3   5   1       10.17        9.96      0.28 o 
  -2   5   1      595.60      585.48      8.79 o 
  -1   5   1      265.53      241.21      4.13 o 
   0   5   1       63.63       59.12      0.89 o 
   1   5   1      181.93      147.85      2.30 o 
   2   5   1      299.31      267.70      4.57 o 
   3   5   1      271.24      255.27      3.96 o 
   4   5   1      395.27      378.19      5.85 o 
   5   5   1       14.90       21.14      0.47 o 
   6   5   1        2.51        4.22      0.32 o 
   7   5   1       22.08       19.83      0.57 o 
   8   5   1        0.70        0.73      0.26 o 
   9   5   1        3.64        3.19      0.54 o 
  -9   6   1        0.47        0.57      0.38 o 
  -8   6   1        4.22        3.31      0.38 o 
  -7   6   1        0.43        0.41      0.35 o 
  -6   6   1       70.74       72.38      1.50 o 
  -5   6   1       25.83       24.84      0.64 o 
  -4   6   1       31.67       32.80      0.62 o 
  -3   6   1      438.28      461.42      5.95 o 
  -2   6   1       50.55       55.40      1.09 o 
  -1   6   1       19.88       19.64      0.54 o 
   0   6   1     1151.24     1167.70     15.91 o 
   1   6   1      126.17      125.98      1.99 o 
   2   6   1        3.88        2.32      0.19 o 
   3   6   1      109.24      110.61      1.81 o 
   4   6   1       54.69       56.32      1.17 o 
   5   6   1        0.06        0.46      0.25 o 
   6   6   1        1.56        2.35      0.54 o 
   7   6   1        4.08        4.14      0.64 o 
   8   6   1       13.79       13.53      1.21 o 
  -9   7   1        3.53        5.47      0.69 o 
  -8   7   1        0.43       -0.33      0.41 o 
  -7   7   1        0.05       -0.33      0.33 o 
  -6   7   1       16.46       16.39      0.59 o 
  -5   7   1       11.17       12.00      0.48 o 
  -4   7   1       13.89       15.03      0.99 o 
  -3   7   1       54.44       60.59      0.91 o 
  -2   7   1      166.27      164.63      2.60 o 
  -1   7   1       16.00       13.91      0.50 o 
   0   7   1      184.34      184.26      2.61 o 
   1   7   1       96.62      100.35      1.64 o 
   2   7   1      189.26      190.84      2.99 o 
   3   7   1      193.55      191.86      3.04 o 
   4   7   1       24.70       24.26      0.89 o 
   5   7   1       57.26       53.35      1.06 o 
   6   7   1        1.53        1.52      0.33 o 
   7   7   1        0.67        0.61      0.39 o 
   8   7   1        0.69        0.18      0.44 o 
  -8   8   1        4.71        4.24      0.53 o 
  -7   8   1        0.05        0.25      0.50 o 
  -6   8   1       32.78       29.61      1.57 o 
  -5   8   1        3.18        4.99      0.39 o 
  -4   8   1       87.59       95.92      1.84 o 
  -3   8   1       35.33       36.55      0.70 o 
  -2   8   1       90.67      104.52      1.92 o 
  -1   8   1      101.40      109.58      2.04 o 
   0   8   1        7.15        6.40      0.37 o 
   1   8   1       23.99       24.43      0.52 o 
   2   8   1       40.54       44.41      0.87 o 
   3   8   1      268.24      295.23      5.10 o 
   4   8   1       37.70       37.21      0.91 o 
   5   8   1       28.64       31.19      1.21 o 
   6   8   1       37.91       36.15      1.64 o 
   7   8   1       15.15       15.85      1.04 o 
   8   8   1        4.26        4.91      0.74 o 
  -8   9   1        0.08        0.05      0.58 o 
  -7   9   1        3.10        2.52      0.57 o 
  -6   9   1        1.90        2.19      0.50 o 
  -5   9   1       15.51       13.82      0.63 o 
  -4   9   1        1.59        0.88      0.34 o 
  -3   9   1        0.01       -0.02      0.17 o 
  -2   9   1        7.17       10.92      0.39 o 
  -1   9   1       10.74        7.80      0.37 o 
   0   9   1      166.74      165.44      2.40 o 
   1   9   1       44.63       55.64      0.94 o 
   2   9   1       12.16       11.99      0.52 o 
   3   9   1       38.86       42.79      0.90 o 
   4   9   1       44.70       40.00      0.97 o 
   5   9   1       19.13       21.39      0.94 o 
   6   9   1       12.87       10.84      0.66 o 
   7   9   1        0.23       -0.09      0.54 o 
   8   9   1        3.43        1.37      1.31 o 
  -8  10   1        7.26        8.60      1.42 o 
  -7  10   1        4.33        4.35      0.60 o 
  -6  10   1       22.95       20.85      2.08 o 
  -5  10   1      156.69      143.66      3.10 o 
  -4  10   1       12.91       11.46      0.56 o 
  -3  10   1       44.79       46.86      0.99 o 
  -2  10   1       44.83       53.49      1.14 o 
  -1  10   1        0.40        0.62      0.19 o 
   0  10   1        8.97       11.81      0.37 o 
   1  10   1      281.96      287.61      4.07 o 
   2  10   1       49.11       44.13      0.90 o 
   3  10   1       44.83       45.26      1.06 o 
   4  10   1       26.31       23.38      0.87 o 
   5  10   1       10.52        9.66      0.58 o 
   6  10   1        0.29       -0.17      0.45 o 
   7  10   1        1.12        0.56      0.95 o 
   8  10   1        0.30        0.20      0.72 o 
  -8  11   1        1.75       -0.27      0.50 o 
  -7  11   1       13.81       13.70      0.90 o 
  -6  11   1       16.52       13.69      0.82 o 
  -5  11   1       14.55       20.36      0.82 o 
  -4  11   1       30.18       33.09      1.30 o 
  -3  11   1       39.70       37.86      0.94 o 
  -2  11   1      137.47      141.03      2.13 o 
  -1  11   1       14.97       14.85      0.43 o 
   0  11   1      126.05      133.44      2.01 o 
   1  11   1       61.21       68.72      1.16 o 
   2  11   1        0.40        0.46      0.30 o 
   3  11   1       70.69       70.36      1.33 o 
   4  11   1      154.26      157.57      3.38 o 
   5  11   1       25.42       26.48      1.19 o 
   6  11   1        0.04        1.19      0.49 o 
   7  11   1        3.05        1.95      0.61 o 
  -7  12   1        1.81        1.44      0.78 o 
  -6  12   1        2.21        2.99      0.69 o 
  -5  12   1       10.88       13.12      1.46 o 
  -4  12   1        1.32        1.52      0.37 o 
  -3  12   1        2.82        2.32      0.35 o 
  -2  12   1       29.09       28.80      0.73 o 
  -1  12   1       18.43       21.84      0.50 o 
   0  12   1       12.62       13.47      0.49 o 
   1  12   1        3.82        4.53      0.31 o 
   2  12   1       20.97       21.97      0.64 o 
   3  12   1        1.66        2.03      0.32 o 
   4  12   1        9.17        9.27      0.60 o 
   5  12   1       33.97       34.98      1.14 o 
   6  12   1        2.86        2.51      0.82 o 
   7  12   1        0.00        0.20      0.67 o 
  -7  13   1        0.41        0.38      0.56 o 
  -6  13   1        0.37       -0.02      0.44 o 
  -5  13   1        2.38        3.40      0.57 o 
  -4  13   1        2.10        2.68      0.43 o 
  -3  13   1        2.40        2.40      0.48 o 
  -2  13   1        1.32        0.64      0.37 o 
  -1  13   1       23.43       28.13      1.01 o 
   0  13   1       10.17       10.31      0.40 o 
   1  13   1       49.76       47.83      0.94 o 
   2  13   1       11.05        8.71      0.43 o 
   3  13   1        5.75        6.50      0.60 o 
   4  13   1        2.02        2.02      0.51 o 
   5  13   1       14.26       15.56      1.57 o 
   6  13   1        0.12        0.26      0.55 o 
   7  13   1        0.76        0.09      0.61 o 
  -6  14   1        0.17        0.00      0.48 o 
  -5  14   1       10.99       11.13      1.05 o 
  -4  14   1        7.70        7.71      0.87 o 
  -3  14   1        4.68        4.01      0.44 o 
  -2  14   1        2.00        2.05      0.36 o 
  -1  14   1        9.19       11.22      0.48 o 
   0  14   1        0.37       -0.04      0.26 o 
   1  14   1        1.51        1.57      0.29 o 
   2  14   1        2.15        1.08      0.35 o 
   3  14   1       28.16       29.66      1.13 o 
   4  14   1       12.70       12.07      0.94 o 
   5  14   1       13.45       14.49      0.91 o 
   6  14   1        0.10       -0.14      0.62 o 
  -6  15   1        0.19        0.53      0.53 o 
  -5  15   1        0.30        0.14      0.48 o 
  -4  15   1       12.90       10.77      0.63 o 
  -3  15   1       18.92       19.82      0.82 o 
  -2  15   1       14.19       15.19      0.67 o 
  -1  15   1       18.96       21.96      0.59 o 
   0  15   1        3.32        3.33      0.49 o 
   1  15   1        0.40        0.00      0.28 o 
   2  15   1       63.81       65.32      1.38 o 
   3  15   1        9.78       13.69      0.69 o 
   4  15   1       38.99       41.62      1.48 o 
   5  15   1        1.20        2.08      0.73 o 
   6  15   1        5.60        5.30      0.79 o 
  -5  16   1        2.49        4.04      0.61 o 
  -4  16   1        0.35        0.34      0.46 o 
  -3  16   1        7.34        7.49      0.53 o 
  -2  16   1        2.85        3.36      0.49 o 
  -1  16   1        1.62        1.90      0.31 o 
   0  16   1        4.72        5.32      0.44 o 
   1  16   1       11.55       10.86      0.63 o 
   2  16   1       15.26       17.61      0.88 o 
   3  16   1       56.56       55.61      1.55 o 
   4  16   1        0.79        0.93      0.61 o 
   5  16   1        0.86        1.83      0.67 o 
  -5  17   1        0.68       -0.06      0.58 o 
  -4  17   1        5.69        5.39      0.65 o 
  -3  17   1        4.29        5.17      0.77 o 
  -2  17   1        0.38        0.40      0.34 o 
  -1  17   1        1.56        1.31      0.53 o 
   0  17   1       14.47       15.04      0.65 o 
   1  17   1        1.89        1.88      0.62 o 
   2  17   1       26.64       28.73      1.30 o 
   3  17   1        0.19        0.20      0.52 o 
   4  17   1        0.01       -0.50      1.06 o 
  -4  18   1        3.41        4.40      1.34 o 
  -3  18   1        6.19        6.24      0.67 o 
  -2  18   1        1.54        0.55      0.45 o 
  -1  18   1        3.95        4.92      0.56 o 
   0  18   1        1.48        0.75      0.36 o 
   1  18   1        5.61        6.94      0.66 o 
   2  18   1        0.87        1.77      0.66 o 
   3  18   1        1.28        0.41      1.00 o 
  -2  19   1        4.17        4.78      0.91 o 
  -1  19   1        1.84        1.24      0.89 o 
   0  19   1        0.46        0.51      0.40 o 
   1  19   1        0.01       -0.32      0.44 o 
   2  19   1        0.38       -0.18      0.53 o 
  -9   0   2        2.85        1.54      0.35 o 
  -8   0   2        0.04       -0.23      0.23 o 
  -7   0   2        5.90        5.83      0.39 o 
  -6   0   2       46.22       46.84      0.98 o 
  -5   0   2      106.15      104.22      1.91 o 
  -4   0   2      156.33      153.33      2.73 o 
  -3   0   2      128.39      160.74      2.52 o 
  -2   0   2     8367.58     8160.43    423.65 o 
  -1   0   2    10892.50     9937.82    441.97 o 
   0   0   2     3744.23     3812.15     95.55 o 
   1   0   2      650.79      694.35     14.41 o 
   2   0   2      157.23      141.38      2.91 o 
   3   0   2       35.76       32.41      0.83 o 
   4   0   2      334.36      351.67      7.10 o 
   5   0   2       37.40       45.71      1.49 o 
   6   0   2       19.26       15.16      0.66 o 
   7   0   2       52.68       52.04      1.18 o 
   8   0   2       55.39       60.38      1.38 o 
   9   0   2       27.16       23.67      1.22 o 
  -9   1   2        9.00       11.05      0.74 o 
  -8   1   2        0.16        0.10      0.22 o 
  -7   1   2        3.32        1.97      0.21 o 
  -6   1   2      229.22      212.66      2.90 o 
  -5   1   2      132.55      146.77      1.87 o 
  -4   1   2       23.55       17.40      0.28 o 
  -3   1   2       48.12       45.92      0.54 o 
  -2   1   2     2892.89     3100.85     66.63 o 
  -1   1   2     8349.31     8140.04    268.66 o 
   0   1   2        1.93        1.87      0.11 o 
   1   1   2      358.41      322.09      5.61 o 
   2   1   2      964.91      945.41     13.18 o 
   3   1   2       77.81       93.32      1.54 o 
   4   1   2      334.68      328.06      4.69 o 
   5   1   2      406.63      400.88      5.73 o 
   6   1   2       12.08       14.76      0.60 o 
   7   1   2        0.14       -0.18      0.18 o 
   8   1   2        2.23        3.54      0.27 o 
   9   1   2        4.86        6.28      0.37 o 
  -9   2   2        0.53        0.82      0.20 o 
  -8   2   2       66.15       63.28      1.12 o 
  -7   2   2       44.29       40.60      0.77 o 
  -6   2   2        4.52        5.87      0.21 o 
  -5   2   2      104.57      107.32      1.39 o 
  -4   2   2       10.06        7.40      0.19 o 
  -3   2   2        0.06        0.46      0.11 o 
  -2   2   2     1130.62     1152.77     14.03 o 
  -1   2   2     1792.13     1864.76     42.67 o 
   0   2   2     5943.27     5674.03    136.79 o 
   1   2   2       10.47       13.04      0.26 o 
   2   2   2      445.37      508.03      7.14 o 
   3   2   2        6.43        5.87      0.29 o 
   4   2   2        8.89        8.45      0.25 o 
   5   2   2        1.17        1.34      0.16 o 
   6   2   2       29.40       25.40      0.53 o 
   7   2   2        1.29        1.33      0.22 o 
   8   2   2        5.36        3.77      0.27 o 
   9   2   2        0.67        0.89      0.24 o 
  -9   3   2        0.48        0.01      0.19 o 
  -8   3   2        0.13        0.05      0.20 o 
  -7   3   2        9.29        6.84      0.26 o 
  -6   3   2       42.88       39.11      0.65 o 
  -5   3   2       86.27       87.76      1.18 o 
  -4   3   2      272.60      278.47      3.24 o 
  -3   3   2      180.23      202.27      2.91 o 
  -2   3   2      672.41      594.58      8.30 o 
  -1   3   2        0.45        0.16      0.13 o 
   0   3   2      427.46      418.85      6.37 o 
   1   3   2       49.24       40.24      0.62 o 
   2   3   2       28.40       25.65      0.46 o 
   3   3   2      303.18      282.64      3.75 o 
   4   3   2        2.44        3.56      0.47 o 
   5   3   2        0.12        1.61      0.20 o 
   6   3   2        1.75        3.38      0.24 o 
   7   3   2        0.00       -0.08      0.21 o 
   8   3   2       14.98       18.65      1.01 o 
   9   3   2        9.49       10.67      0.48 o 
  -9   4   2        0.34        0.53      0.28 o 
  -8   4   2        1.79        2.35      0.52 o 
  -7   4   2        8.79        9.07      0.28 o 
  -6   4   2       20.89       18.52      0.38 o 
  -5   4   2       98.28      101.90      1.35 o 
  -4   4   2      620.45      629.79      8.84 o 
  -3   4   2       33.96       30.52      0.60 o 
  -2   4   2       95.28       89.25      1.66 o 
  -1   4   2      476.80      497.80      9.68 o 
   0   4   2     3282.44     3233.69     83.21 o 
   1   4   2      388.21      423.50      6.47 o 
   2   4   2     1708.66     1722.88     37.37 o 
   3   4   2       38.34       37.44      0.51 o 
   4   4   2       12.97       13.85      0.31 o 
   5   4   2       21.42       27.39      0.52 o 
   6   4   2      146.47      146.22      2.08 o 
   7   4   2       10.84        9.99      0.35 o 
   8   4   2        0.26        0.73      0.26 o 
  -9   5   2        3.75        4.82      0.36 o 
  -8   5   2       13.34       14.94      0.48 o 
  -7   5   2        1.66        1.31      0.26 o 
  -6   5   2        1.61        0.99      0.17 o 
  -5   5   2      435.62      453.29      6.42 o 
  -4   5   2      786.24      758.06     10.62 o 
  -3   5   2      758.64      834.03     12.66 o 
  -2   5   2      900.64      964.30     16.41 o 
  -1   5   2       12.01        9.32      0.34 o 
   0   5   2     1130.08     1192.63     19.90 o 
   1   5   2      770.68      719.83     12.07 o 
   2   5   2       43.73       40.30      0.67 o 
   3   5   2      561.88      572.17      8.76 o 
   4   5   2       16.70       11.46      0.30 o 
   5   5   2       22.42       24.60      0.46 o 
   6   5   2        5.89        8.18      0.40 o 
   7   5   2       65.65       69.18      1.36 o 
   8   5   2       52.09       50.89      1.55 o 
  -9   6   2        3.74        4.57      0.52 o 
  -8   6   2        8.65        9.71      0.48 o 
  -7   6   2        1.17        0.51      0.26 o 
  -6   6   2       33.75       35.96      0.76 o 
  -5   6   2       32.26       31.19      0.71 o 
  -4   6   2       25.96       21.83      0.54 o 
  -3   6   2      397.75      416.31      6.40 o 
  -2   6   2        0.12       -0.02      0.10 o 
  -1   6   2       52.71       46.87      0.81 o 
   0   6   2       65.59       62.37      1.18 o 
   1   6   2       25.35       26.49      0.63 o 
   2   6   2        1.27        0.84      0.17 o 
   3   6   2      179.82      200.26      3.18 o 
   4   6   2        1.99        3.45      0.25 o 
   5   6   2        0.07        0.11      0.25 o 
   6   6   2       32.57       35.78      0.87 o 
   7   6   2       44.82       37.49      1.36 o 
   8   6   2        4.75        7.29      0.62 o 
  -9   7   2        2.11        2.12      0.66 o 
  -8   7   2       15.88       15.36      0.74 o 
  -7   7   2        6.55        6.21      0.48 o 
  -6   7   2       29.07       25.61      0.74 o 
  -5   7   2      104.14       96.98      1.86 o 
  -4   7   2       21.66       19.31      0.52 o 
  -3   7   2      125.81      146.88      1.97 o 
  -2   7   2        0.13        1.23      0.36 o 
  -1   7   2      537.09      605.67      8.30 o 
   0   7   2      580.03      593.12      9.98 o 
   1   7   2      355.03      328.43      5.61 o 
   2   7   2       37.88       43.35      0.94 o 
   3   7   2      137.61      123.52      2.27 o 
   4   7   2       72.90       67.10      1.40 o 
   5   7   2        1.08        0.36      0.30 o 
   6   7   2       26.82       26.61      0.77 o 
   7   7   2        0.63        1.31      0.46 o 
   8   7   2        2.47        3.35      0.57 o 
  -8   8   2        3.05        3.64      0.50 o 
  -7   8   2        8.49        7.47      0.51 o 
  -6   8   2        7.62        8.17      0.55 o 
  -5   8   2       15.70       17.56      0.74 o 
  -4   8   2       31.63       29.36      0.97 o 
  -3   8   2      119.96      114.03      1.87 o 
  -2   8   2       46.38       52.81      0.89 o 
  -1   8   2      640.01      704.52      9.66 o 
   0   8   2        2.51        5.29      0.27 o 
   1   8   2       18.41       15.88      0.49 o 
   2   8   2       75.26       72.59      1.44 o 
   3   8   2       61.81       59.02      1.25 o 
   4   8   2      108.99      108.77      2.09 o 
   5   8   2       45.44       46.09      1.19 o 
   6   8   2       32.96       30.09      1.08 o 
   7   8   2        5.25        4.52      0.61 o 
   8   8   2        0.89        0.76      0.48 o 
  -8   9   2       20.62       20.03      2.16 o 
  -7   9   2       13.79       14.66      0.89 o 
  -6   9   2       41.84       44.03      1.28 o 
  -5   9   2        2.29        1.44      0.33 o 
  -4   9   2        2.58        3.27      0.50 o 
  -3   9   2       10.55       11.43      0.59 o 
  -2   9   2      121.53      128.05      1.90 o 
  -1   9   2       48.22       47.78      0.82 o 
   0   9   2       29.59       26.30      0.60 o 
   1   9   2       69.89       69.13      1.36 o 
   2   9   2       13.01       15.00      0.51 o 
   3   9   2      140.99      142.26      2.62 o 
   4   9   2        2.32        4.63      0.43 o 
   5   9   2       42.42       43.62      1.13 o 
   6   9   2       18.13       16.57      0.85 o 
   7   9   2        5.18        3.78      0.64 o 
   8   9   2        0.25       -0.68      0.68 o 
  -8  10   2       10.56       13.52      0.90 o 
  -7  10   2        3.04        2.06      1.35 o 
  -6  10   2        3.52        4.25      0.66 o 
  -5  10   2       15.37       17.12      0.77 o 
  -4  10   2        2.62        2.51      0.32 o 
  -3  10   2       43.16       38.50      1.38 o 
  -2  10   2       47.12       50.46      1.21 o 
  -1  10   2       11.98       12.60      0.37 o 
   0  10   2        2.59        1.92      0.22 o 
   1  10   2       13.07       11.36      0.50 o 
   2  10   2       12.70       11.25      0.47 o 
   3  10   2        0.00        0.29      0.30 o 
   4  10   2       20.49       22.18      0.74 o 
   5  10   2       20.69       20.16      0.90 o 
   6  10   2        4.75        5.22      0.65 o 
   7  10   2        3.63        4.29      1.14 o 
  -8  11   2        0.06        0.94      0.61 o 
  -7  11   2       10.80       12.97      0.97 o 
  -6  11   2        0.03        0.37      0.44 o 
  -5  11   2       13.78       14.05      0.93 o 
  -4  11   2      115.89      103.82      2.05 o 
  -3  11   2        9.68       10.25      0.52 o 
  -2  11   2       26.57       28.52      0.76 o 
  -1  11   2      150.48      157.20      2.55 o 
   0  11   2       42.30       42.42      0.89 o 
   1  11   2       80.62       81.97      1.47 o 
   2  11   2      133.06      133.11      2.49 o 
   3  11   2        8.73        9.96      0.50 o 
   4  11   2        4.98        4.63      0.45 o 
   5  11   2        0.00       -0.38      0.38 o 
   6  11   2        0.02       -0.22      0.52 o 
   7  11   2        1.66        1.65      0.67 o 
  -7  12   2        1.23        0.50      0.52 o 
  -6  12   2        5.11        4.35      0.56 o 
  -5  12   2        2.71        1.85      0.65 o 
  -4  12   2        1.33        1.81      0.38 o 
  -3  12   2      100.44      102.82      2.42 o 
  -2  12   2       11.59        7.30      0.57 o 
  -1  12   2       48.05       43.10      1.07 o 
   0  12   2        2.56        2.89      0.27 o 
   1  12   2        7.23        7.40      0.50 o 
   2  12   2      131.54      125.66      2.40 o 
   3  12   2        4.51        4.69      0.44 o 
   4  12   2       26.59       31.91      1.00 o 
   5  12   2        2.21        2.85      0.55 o 
   6  12   2        0.47        0.54      0.54 o 
   7  12   2        6.01        6.04      0.81 o 
  -7  13   2        0.55        0.08      0.55 o 
  -6  13   2        1.55        1.22      0.50 o 
  -5  13   2       12.35       10.64      1.10 o 
  -4  13   2        0.75       -0.24      0.34 o 
  -3  13   2       13.31       13.17      0.65 o 
  -2  13   2        0.10       -0.40      0.66 o 
  -1  13   2       24.37       24.48      0.79 o 
   0  13   2       16.08       18.70      1.18 o 
   1  13   2        5.67        4.74      0.56 o 
   2  13   2        0.23        0.99      0.34 o 
   3  13   2       62.95       63.07      2.52 o 
   4  13   2        2.59        1.71      0.49 o 
   5  13   2       21.76       24.49      1.05 o 
   6  13   2        0.08       -0.27      0.62 o 
  -6  14   2        2.65        3.61      0.61 o 
  -5  14   2       10.91        8.46      0.92 o 
  -4  14   2       16.87       15.22      0.67 o 
  -3  14   2        5.66        4.69      0.43 o 
  -2  14   2        8.67        9.63      0.69 o 
  -1  14   2       41.11       36.93      0.90 o 
   0  14   2        0.21        0.13      0.33 o 
   1  14   2       94.42       90.38      1.92 o 
   2  14   2       60.23       58.98      1.39 o 
   3  14   2        9.63        9.19      0.57 o 
   4  14   2       15.19       16.14      0.96 o 
   5  14   2        6.61       10.07      0.80 o 
   6  14   2        0.76        0.34      0.70 o 
  -6  15   2        0.27        0.43      0.56 o 
  -5  15   2        2.68        3.70      0.81 o 
  -4  15   2        6.49        5.54      0.52 o 
  -3  15   2       10.06        9.17      0.56 o 
  -2  15   2       15.77       15.38      0.86 o 
  -1  15   2        6.40        5.05      0.64 o 
   0  15   2       22.25       23.43      0.83 o 
   1  15   2        1.40        1.48      0.42 o 
   2  15   2        3.78        5.25      0.58 o 
   3  15   2       12.36       15.06      0.72 o 
   4  15   2        4.74        4.20      0.64 o 
   5  15   2        7.02        7.41      0.72 o 
  -5  16   2        0.01       -0.70      0.70 o 
  -4  16   2        0.86        1.53      0.46 o 
  -3  16   2        2.79        3.24      0.48 o 
  -2  16   2        0.72        1.71      0.44 o 
  -1  16   2        1.11        0.79      0.68 o 
   0  16   2        4.78        6.73      0.55 o 
   1  16   2        0.17        0.70      0.45 o 
   2  16   2        0.83        0.12      0.52 o 
   3  16   2        0.10        0.09      0.59 o 
   4  16   2        2.24        2.10      0.58 o 
   5  16   2        7.09        6.74      0.77 o 
  -4  17   2        0.08       -0.19      0.36 o 
  -3  17   2        5.24        3.15      0.45 o 
  -2  17   2        0.03       -0.38      0.39 o 
  -1  17   2        1.47        1.97      0.70 o 
   0  17   2        1.54        2.78      0.51 o 
   1  17   2        0.45        0.13      0.50 o 
   2  17   2        0.75        1.04      0.89 o 
   3  17   2       12.29       14.53      1.20 o 
   4  17   2        3.40        2.61      0.81 o 
  -3  18   2        1.29        0.78      0.59 o 
  -2  18   2        3.00        2.03      0.42 o 
  -1  18   2        5.08        4.99      0.97 o 
   0  18   2        1.55        2.11      0.73 o 
   1  18   2        3.21        3.07      0.64 o 
   2  18   2        4.58        3.68      0.90 o 
   3  18   2        4.25        5.70      0.98 o 
  -2  19   2        0.26        0.70      0.51 o 
  -1  19   2        0.00       -0.07      0.46 o 
   0  19   2        0.00        0.72      0.88 o 
   1  19   2        0.40        1.42      0.58 o 
  -9   1   3        1.19        0.69      0.23 o 
  -8   1   3        0.82        0.83      0.26 o 
  -7   1   3        1.01        0.97      0.19 o 
  -6   1   3        0.72        0.22      0.13 o 
  -5   1   3       34.65       37.27      0.56 o 
  -4   1   3        8.00        4.79      0.19 o 
  -3   1   3        1.97        1.50      0.18 o 
  -2   1   3       22.74       19.54      0.30 o 
  -1   1   3        0.24       -0.04      0.04 o 
   0   1   3      648.84      652.63      8.51 o 
   1   1   3        2.08        2.01      0.12 o 
   2   1   3        8.68        8.24      0.41 o 
   3   1   3        7.92        7.25      0.26 o 
   4   1   3      149.32      147.18      2.22 o 
   5   1   3        8.97        9.39      0.55 o 
   6   1   3       21.93       25.50      0.63 o 
   7   1   3       11.42        9.87      0.48 o 
   8   1   3        0.47        0.33      0.22 o 
  -9   2   3        6.59        6.88      0.56 o 
  -8   2   3        0.86        0.52      0.18 o 
  -7   2   3       12.05       12.83      0.37 o 
  -6   2   3       26.26       32.33      0.61 o 
  -5   2   3       22.12       25.52      0.43 o 
  -4   2   3      573.32      523.97      6.04 o 
  -3   2   3       46.03       60.81      1.00 o 
  -2   2   3       11.54       11.11      0.24 o 
  -1   2   3      406.25      365.02      4.79 o 
   0   2   3      935.03      951.35     12.38 o 
   1   2   3       52.40       38.93      0.60 o 
   2   2   3       13.36        9.59      0.40 o 
   3   2   3        3.61        4.91      0.29 o 
   4   2   3       35.91       26.82      0.64 o 
   5   2   3        5.18        3.89      0.28 o 
   6   2   3        6.04        8.06      0.32 o 
   7   2   3        2.63        2.09      0.24 o 
   8   2   3        7.66        6.58      0.35 o 
  -9   3   3        0.84        0.59      0.25 o 
  -8   3   3        0.59        0.89      0.29 o 
  -7   3   3       52.53       54.09      1.02 o 
  -6   3   3        0.68        0.83      0.15 o 
  -5   3   3      147.85      159.22      2.04 o 
  -4   3   3      867.68      862.04     10.55 o 
  -3   3   3     1416.39     1474.12     17.97 o 
  -2   3   3       64.13       55.79      0.80 o 
  -1   3   3      165.28      139.63      2.04 o 
   0   3   3      376.42      369.34      4.84 o 
   1   3   3        5.95        5.72      0.14 o 
   2   3   3      593.36      588.45      8.28 o 
   3   3   3      358.54      414.56      5.47 o 
   4   3   3      124.71      130.55      1.84 o 
   5   3   3      175.83      185.29      2.57 o 
   6   3   3      167.39      154.47      2.21 o 
   7   3   3       17.66       20.55      0.52 o 
   8   3   3        0.28        0.75      0.24 o 
  -9   4   3        3.76        2.94      0.48 o 
  -8   4   3        1.41        1.18      0.24 o 
  -7   4   3        0.03        0.13      0.17 o 
  -6   4   3       13.53       13.86      0.32 o 
  -5   4   3       25.08       27.90      0.46 o 
  -4   4   3     1489.04     1602.69     20.80 o 
  -3   4   3     1782.17     1840.69     23.87 o 
  -2   4   3      754.44      779.79     11.03 o 
  -1   4   3      264.19      251.91      3.62 o 
   0   4   3       87.33      102.18      1.65 o 
   1   4   3      157.49      152.12      2.05 o 
   2   4   3       11.50       16.19      0.46 o 
   3   4   3       31.29       28.50      0.51 o 
   4   4   3        3.41        4.26      0.20 o 
   5   4   3       13.36        9.44      0.38 o 
   6   4   3        1.39        1.34      0.32 o 
   7   4   3        0.96        0.91      0.21 o 
   8   4   3       14.08       15.58      0.78 o 
  -9   5   3        0.87        1.44      0.32 o 
  -8   5   3        0.00       -0.20      0.20 o 
  -7   5   3       66.86       69.16      1.26 o 
  -6   5   3        0.62        0.48      0.23 o 
  -5   5   3        0.74        0.11      0.13 o 
  -4   5   3       48.54       51.08      0.80 o 
  -3   5   3       32.26       33.71      0.55 o 
  -2   5   3        0.05        0.12      0.19 o 
  -1   5   3     1236.08     1256.08     21.35 o 
   0   5   3      158.03      145.45      2.31 o 
   1   5   3        6.39        6.91      0.26 o 
   2   5   3     1024.78     1075.70     15.05 o 
   3   5   3      211.34      216.35      3.44 o 
   4   5   3       35.74       36.02      0.79 o 
   5   5   3        0.02       -0.02      0.13 o 
   6   5   3        7.05        5.79      0.40 o 
   7   5   3        2.67        3.41      0.40 o 
   8   5   3        4.34        3.52      0.58 o 
  -9   6   3        2.63        2.76      0.42 o 
  -8   6   3        0.28        0.58      0.33 o 
  -7   6   3        0.91        1.07      0.27 o 
  -6   6   3      168.37      160.75      2.65 o 
  -5   6   3        1.71        1.19      0.25 o 
  -4   6   3       77.53       92.45      1.81 o 
  -3   6   3       82.96       83.16      1.64 o 
  -2   6   3      295.41      293.66      5.12 o 
  -1   6   3       56.41       70.84      1.37 o 
   0   6   3      191.23      202.41      3.52 o 
   1   6   3      132.57      153.15      2.45 o 
   2   6   3       22.45       30.73      0.58 o 
   3   6   3      142.23      133.81      2.21 o 
   4   6   3       84.41       85.56      1.52 o 
   5   6   3       12.50       13.32      0.50 o 
   6   6   3        7.21        7.04      0.46 o 
   7   6   3        0.28        0.82      0.46 o 
   8   6   3        5.64        5.47      0.61 o 
  -8   7   3        2.11        2.38      0.48 o 
  -7   7   3       11.41       11.00      0.54 o 
  -6   7   3       35.20       29.11      0.81 o 
  -5   7   3       92.03       89.13      1.77 o 
  -4   7   3       29.13       25.80      0.74 o 
  -3   7   3      178.15      172.22      3.14 o 
  -2   7   3       59.84       54.30      1.11 o 
  -1   7   3      202.19      188.31      3.86 o 
   0   7   3      156.22      144.66      3.26 o 
   1   7   3        1.03        1.00      0.20 o 
   2   7   3       82.37       95.18      1.61 o 
   3   7   3       11.87       11.44      0.72 o 
   4   7   3       26.31       26.50      0.79 o 
   5   7   3      150.59      158.25      2.97 o 
   6   7   3       61.67       61.09      1.28 o 
   7   7   3       25.68       25.71      0.91 o 
   8   7   3        9.58        8.97      0.68 o 
  -8   8   3        1.38        0.95      0.46 o 
  -7   8   3        5.98        5.20      0.44 o 
  -6   8   3        1.33        0.49      0.45 o 
  -5   8   3       14.18       14.67      0.63 o 
  -4   8   3       17.08       19.29      0.81 o 
  -3   8   3       22.58       24.67      0.93 o 
  -2   8   3      321.16      328.41      6.57 o 
  -1   8   3        0.13        0.26      0.16 o 
   0   8   3       24.06       28.27      0.73 o 
   1   8   3       10.77        9.22      0.63 o 
   2   8   3        0.30        0.83      0.37 o 
   3   8   3       97.17      101.62      2.03 o 
   4   8   3       13.61       13.63      0.58 o 
   5   8   3       21.75       20.93      0.78 o 
   6   8   3       18.57       16.31      1.02 o 
   7   8   3        1.23        1.63      0.64 o 
   8   8   3        0.05        0.27      0.60 o 
  -8   9   3        5.36        5.92      0.67 o 
  -7   9   3        4.19        2.87      0.48 o 
  -6   9   3       19.57       21.48      1.20 o 
  -5   9   3       20.28       23.18      0.82 o 
  -4   9   3       23.35       21.34      1.04 o 
  -3   9   3       23.08       22.98      1.84 o 
  -2   9   3      166.55      162.40      3.41 o 
  -1   9   3       82.27       88.74      2.19 o 
   0   9   3      228.44      264.05      4.59 o 
   1   9   3        3.45        5.13      0.35 o 
   2   9   3      334.11      345.12      5.97 o 
   3   9   3        5.96        7.34      0.43 o 
   4   9   3        0.39        0.74      0.34 o 
   5   9   3       61.01       59.91      2.02 o 
   6   9   3       18.21       17.53      1.05 o 
   7   9   3        0.76        1.44      0.61 o 
  -8  10   3        5.62        5.97      1.20 o 
  -7  10   3        0.86        0.51      0.45 o 
  -6  10   3        8.66        9.59      0.61 o 
  -5  10   3       63.87       64.96      1.63 o 
  -4  10   3       38.13       36.00      1.55 o 
  -3  10   3       34.40       30.33      1.05 o 
  -2  10   3       87.48       91.27      1.79 o 
  -1  10   3        0.05       -0.13      0.28 o 
   0  10   3        5.52        5.27      0.70 o 
   1  10   3       13.91       10.53      0.46 o 
   2  10   3      128.01      124.74      2.36 o 
   3  10   3        1.46        1.66      0.35 o 
   4  10   3        5.89        5.22      0.49 o 
   5  10   3       22.62       24.12      0.87 o 
   6  10   3       12.50       14.94      0.87 o 
   7  10   3        0.07       -0.11      0.67 o 
  -7  11   3        1.04        0.53      0.50 o 
  -6  11   3        8.46        7.81      0.82 o 
  -5  11   3        0.31       -0.35      0.35 o 
  -4  11   3       47.77       48.64      1.21 o 
  -3  11   3       23.81       23.46      0.95 o 
  -2  11   3        9.61        7.27      0.56 o 
  -1  11   3        4.11        5.66      0.42 o 
   0  11   3       33.66       31.77      1.00 o 
   1  11   3       20.13       18.48      0.72 o 
   2  11   3       38.05       37.73      0.99 o 
   3  11   3       27.04       27.48      0.91 o 
   4  11   3        4.86        3.37      0.45 o 
   5  11   3       14.19       12.94      0.70 o 
   6  11   3       13.19       15.46      0.91 o 
   7  11   3        0.00       -0.18      0.61 o 
  -7  12   3        0.57        0.37      0.54 o 
  -6  12   3        0.05       -0.21      0.39 o 
  -5  12   3       11.21       10.43      0.64 o 
  -4  12   3        1.04        0.23      0.35 o 
  -3  12   3        0.88        2.05      0.54 o 
  -2  12   3       10.79       12.30      0.73 o 
  -1  12   3        4.36        3.99      0.42 o 
   0  12   3       19.07       19.27      0.87 o 
   1  12   3       10.91       12.01      1.04 o 
   2  12   3        6.11        6.66      0.46 o 
   3  12   3        0.96        0.75      0.42 o 
   4  12   3       10.27       10.33      0.63 o 
   5  12   3       22.43       23.51      1.06 o 
   6  12   3        0.32        0.48      0.83 o 
  -7  13   3        0.22       -0.43      0.57 o 
  -6  13   3        0.66       -0.23      0.49 o 
  -5  13   3        3.29        4.32      0.52 o 
  -4  13   3       15.13       13.56      0.91 o 
  -3  13   3       14.78       16.30      0.97 o 
  -2  13   3       34.05       32.79      1.15 o 
  -1  13   3        1.23        0.25      0.45 o 
   0  13   3       76.86       77.00      1.94 o 
   1  13   3        3.23        3.69      0.50 o 
   2  13   3        1.62        1.69      0.41 o 
   3  13   3      104.01      110.00      2.26 o 
   4  13   3       31.54       31.19      1.05 o 
   5  13   3        0.03        0.88      0.61 o 
   6  13   3        1.59        2.47      1.00 o 
  -6  14   3        2.56        2.56      0.51 o 
  -5  14   3        0.13       -0.44      0.44 o 
  -4  14   3        5.26        5.43      0.54 o 
  -3  14   3        3.70        4.80      0.87 o 
  -2  14   3       28.65       31.20      1.90 o 
  -1  14   3        4.70        3.65      1.49 o 
   0  14   3       39.45       43.92      1.40 o 
   1  14   3        0.79        1.23      0.48 o 
   2  14   3        3.16        1.79      0.69 o 
   3  14   3       46.04       47.59      1.29 o 
   4  14   3        4.59        5.92      0.60 o 
   5  14   3        3.55        3.04      0.96 o 
  -6  15   3        2.07        1.82      0.55 o 
  -5  15   3        2.93        3.00      0.51 o 
  -4  15   3        0.06        0.66      0.44 o 
  -3  15   3        0.00       -0.30      0.59 o 
  -2  15   3       26.47       28.13      1.17 o 
  -1  15   3       17.74       20.11      1.37 o 
   0  15   3        4.79        4.19      0.53 o 
   1  15   3       15.69       13.56      0.79 o 
   2  15   3       71.51       74.77      2.08 o 
   3  15   3        1.35        1.55      0.95 o 
   4  15   3       17.49       19.98      1.03 o 
   5  15   3        6.92        6.92      0.80 o 
  -5  16   3        1.19        1.36      0.69 o 
  -4  16   3        0.03       -0.40      0.40 o 
  -3  16   3        2.30        1.97      0.47 o 
  -2  16   3        0.79        0.72      0.63 o 
  -1  16   3       16.40       15.89      0.96 o 
   0  16   3       23.85       25.18      1.86 o 
   1  16   3       33.03       34.13      1.33 o 
   2  16   3        0.91        0.57      0.59 o 
   3  16   3        6.85        7.20      0.76 o 
   4  16   3        0.00       -0.63      0.63 o 
  -4  17   3        0.00        0.41      0.40 o 
  -3  17   3        0.09        0.40      0.44 o 
  -2  17   3        0.03       -0.36      0.71 o 
  -1  17   3        0.14       -0.01      0.65 o 
   0  17   3        1.55        1.56      1.07 o 
   1  17   3        1.30        2.90      0.66 o 
   2  17   3        4.13        2.79      0.75 o 
   3  17   3        0.17       -0.66      0.66 o 
  -3  18   3        0.14        0.05      0.34 o 
  -2  18   3        0.03       -0.20      0.75 o 
  -1  18   3        0.97        0.31      0.75 o 
   0  18   3        1.13        2.32      1.07 o 
   1  18   3        2.42        4.09      0.71 o 
   2  18   3        0.16       -0.34      1.14 o 
  -1  19   3        0.26        0.27      0.80 o 
   0  19   3        0.50       -0.05      0.90 o 
  -9   0   4        6.87        7.50      0.51 o 
  -8   0   4       38.42       40.90      1.29 o 
  -7   0   4        4.10        4.09      0.32 o 
  -6   0   4        0.23        0.13      0.17 o 
  -5   0   4        4.14        3.63      0.37 o 
  -4   0   4        4.34        2.66      0.20 o 
  -3   0   4        0.43        1.39      0.14 o 
  -2   0   4        1.48        0.88      0.13 o 
  -1   0   4      119.74       92.16      1.70 o 
   0   0   4     1397.30     1453.94     33.07 o 
   1   0   4       57.67       60.80      1.39 o 
   2   0   4        0.26        1.36      0.22 o 
   3   0   4      384.21      374.66      7.59 o 
   4   0   4      272.97      283.44      5.84 o 
   5   0   4        3.23        3.71      0.40 o 
   6   0   4      306.15      314.90      6.55 o 
   7   0   4       24.51       24.08      0.95 o 
   8   0   4        2.00        1.65      0.31 o 
  -9   1   4        2.53        2.41      0.24 o 
  -8   1   4        0.43        0.29      0.17 o 
  -7   1   4        2.35        3.23      0.22 o 
  -6   1   4       22.27       21.84      0.47 o 
  -5   1   4        1.30        1.20      0.11 o 
  -4   1   4        7.27        5.97      0.20 o 
  -3   1   4      322.37      301.70      3.33 o 
  -2   1   4        2.99        3.60      0.14 o 
  -1   1   4        0.40        0.02      0.13 o 
   0   1   4        9.04        5.47      0.31 o 
   1   1   4       38.80       34.61      0.63 o 
   2   1   4      273.26      271.13      4.29 o 
   3   1   4      152.92      154.51      2.32 o 
   4   1   4        3.89        4.46      0.36 o 
   5   1   4       42.21       39.41      0.81 o 
   6   1   4       20.09       19.53      0.65 o 
   7   1   4        7.72        7.86      0.38 o 
   8   1   4        6.04        5.15      0.30 o 
  -9   2   4        1.31        0.58      0.20 o 
  -8   2   4       12.47       12.61      0.59 o 
  -7   2   4       10.04       10.33      0.34 o 
  -6   2   4        8.80       10.69      0.31 o 
  -5   2   4        0.18        0.33      0.17 o 
  -4   2   4       13.92       14.71      0.28 o 
  -3   2   4       19.64       19.98      0.41 o 
  -2   2   4       22.31       27.57      0.44 o 
  -1   2   4        5.06        6.74      0.19 o 
   0   2   4       21.15       20.59      0.38 o 
   1   2   4      604.66      636.84      8.96 o 
   2   2   4       50.90       50.44      0.87 o 
   3   2   4       29.24       27.95      0.87 o 
   4   2   4        0.62        0.96      0.20 o 
   5   2   4        0.14        0.23      0.32 o 
   6   2   4        0.37        0.33      0.23 o 
   7   2   4       32.97       31.17      0.69 o 
   8   2   4        3.95        4.84      0.33 o 
  -9   3   4        7.16        7.21      0.41 o 
  -8   3   4        0.31        0.71      0.18 o 
  -7   3   4        4.01        3.92      0.23 o 
  -6   3   4       10.28        9.09      0.30 o 
  -5   3   4       24.93       27.18      0.45 o 
  -4   3   4       33.94       37.40      0.57 o 
  -3   3   4      465.21      473.40      5.78 o 
  -2   3   4        3.46        4.20      0.14 o 
  -1   3   4      195.32      176.41      2.37 o 
   0   3   4     2097.53     2146.92     40.04 o 
   1   3   4      206.58      219.58      2.95 o 
   2   3   4      222.67      237.43      3.44 o 
   3   3   4        0.86        0.94      0.17 o 
   4   3   4       15.22       17.27      0.47 o 
   5   3   4        1.83        2.46      0.35 o 
   6   3   4       30.42       31.10      0.65 o 
   7   3   4       23.07       25.21      0.60 o 
   8   3   4        4.86        4.79      0.37 o 
  -9   4   4        0.56        0.40      0.32 o 
  -8   4   4        3.45        3.40      0.53 o 
  -7   4   4        3.80        3.57      0.37 o 
  -6   4   4        0.49        0.89      0.13 o 
  -5   4   4        1.54        1.67      0.16 o 
  -4   4   4        3.78        4.03      0.21 o 
  -3   4   4        3.60        5.77      0.30 o 
  -2   4   4        2.56        3.47      0.15 o 
  -1   4   4      185.47      186.55      2.50 o 
   0   4   4     1285.95     1328.52     17.29 o 
   1   4   4        7.89       10.40      0.35 o 
   2   4   4       10.45       14.89      0.43 o 
   3   4   4       14.43       22.63      0.54 o 
   4   4   4       12.31       11.32      0.34 o 
   5   4   4        0.35        0.16      0.17 o 
   6   4   4       18.81       19.70      0.50 o 
   7   4   4        7.24        5.70      0.31 o 
   8   4   4        0.77        1.20      0.29 o 
  -9   5   4        4.05        3.45      0.33 o 
  -8   5   4        4.26        5.39      0.35 o 
  -7   5   4       56.22       52.27      1.06 o 
  -6   5   4      344.46      335.17      4.87 o 
  -5   5   4       62.44       62.68      1.13 o 
  -4   5   4       16.31       16.25      0.52 o 
  -3   5   4       71.48       68.80      1.30 o 
  -2   5   4      261.21      259.66      3.48 o 
  -1   5   4       85.39       77.19      1.19 o 
   0   5   4      519.10      500.54      7.06 o 
   1   5   4      240.50      263.27      3.78 o 
   2   5   4      215.48      209.79      3.06 o 
   3   5   4        7.12        7.83      0.39 o 
   4   5   4      198.54      191.17      2.86 o 
   5   5   4       26.71       26.86      0.55 o 
   6   5   4       81.71       75.75      1.35 o 
   7   5   4        9.16       10.11      0.58 o 
   8   5   4        0.91        0.49      0.52 o 
  -8   6   4        0.47        0.44      0.33 o 
  -7   6   4        4.11        5.15      0.45 o 
  -6   6   4      360.46      363.98      5.74 o 
  -5   6   4      222.85      225.63      3.31 o 
  -4   6   4      125.66      117.05      1.97 o 
  -3   6   4       10.44        9.26      0.94 o 
  -2   6   4      141.33      152.14      2.47 o 
  -1   6   4      585.91      592.37      9.18 o 
   0   6   4       30.60       40.04      0.71 o 
   1   6   4       14.35       11.56      0.31 o 
   2   6   4      309.92      310.51      4.46 o 
   3   6   4       17.09       16.06      0.49 o 
   4   6   4       72.92       63.76      1.24 o 
   5   6   4        2.75        3.43      0.37 o 
   6   6   4       11.15       12.88      0.59 o 
   7   6   4       12.94        9.85      0.71 o 
  -8   7   4        0.03       -0.06      0.77 o 
  -7   7   4        0.31       -0.08      0.31 o 
  -6   7   4        5.54        6.53      0.41 o 
  -5   7   4      274.73      268.28      4.27 o 
  -4   7   4        3.94        4.89      0.37 o 
  -3   7   4        2.19        0.86      0.26 o 
  -2   7   4      640.33      683.35     11.73 o 
  -1   7   4        8.73        7.56      0.33 o 
   0   7   4      395.07      404.24      6.24 o 
   1   7   4       33.30       34.30      0.73 o 
   2   7   4       42.91       42.67      0.87 o 
   3   7   4       10.24       13.58      0.57 o 
   4   7   4       32.61       25.76      0.82 o 
   5   7   4        5.45        6.59      0.53 o 
   6   7   4       27.97       25.08      0.80 o 
   7   7   4        5.57        7.09      0.59 o 
  -8   8   4        1.30        0.44      0.60 o 
  -7   8   4        9.04        8.55      0.50 o 
  -6   8   4        4.08        5.88      0.41 o 
  -5   8   4        1.07        1.86      0.35 o 
  -4   8   4        2.32        2.70      0.45 o 
  -3   8   4      153.48      159.44      3.87 o 
  -2   8   4        2.78        3.46      0.31 o 
  -1   8   4       83.62       87.77      2.01 o 
   0   8   4       19.30       18.42      0.59 o 
   1   8   4        2.60        4.03      0.35 o 
   2   8   4      124.42      126.67      2.39 o 
   3   8   4        7.61        7.80      0.47 o 
   4   8   4       96.82       91.17      1.91 o 
   5   8   4        0.45        0.93      0.67 o 
   6   8   4        4.71        5.87      0.66 o 
   7   8   4       10.94       11.22      0.91 o 
  -8   9   4        8.88       10.51      0.77 o 
  -7   9   4        1.10        0.63      0.55 o 
  -6   9   4       11.86        9.15      1.01 o 
  -5   9   4       14.83       14.27      0.65 o 
  -4   9   4       45.91       43.05      1.30 o 
  -3   9   4        3.20        3.03      0.47 o 
  -2   9   4      101.29      110.05      3.20 o 
  -1   9   4        1.16        1.07      0.30 o 
   0   9   4      132.17      124.15      2.73 o 
   1   9   4       15.43       17.69      0.63 o 
   2   9   4       70.39       66.60      1.45 o 
   3   9   4        5.31        6.88      0.46 o 
   4   9   4        2.24        1.80      0.45 o 
   5   9   4       18.88       17.74      0.78 o 
   6   9   4        0.90        0.37      0.53 o 
   7   9   4        0.28        1.56      0.74 o 
  -8  10   4        3.98        2.95      0.68 o 
  -7  10   4        1.46        0.95      0.53 o 
  -6  10   4        0.29        0.31      0.41 o 
  -5  10   4        0.33        0.03      0.58 o 
  -4  10   4       25.24       23.69      2.48 o 
  -3  10   4       91.39       85.32      2.09 o 
  -2  10   4        0.57       -0.13      1.04 o 
  -1  10   4        3.53        2.98      0.37 o 
   0  10   4        9.34        9.48      1.54 o 
   1  10   4       25.29       23.95      0.93 o 
   2  10   4       30.20       27.30      0.84 o 
   3  10   4       28.96       25.87      0.84 o 
   4  10   4       15.75       15.98      0.71 o 
   5  10   4        8.63        9.56      0.73 o 
   6  10   4        0.85        0.79      0.61 o 
   7  10   4        1.86        2.73      1.19 o 
  -7  11   4        0.11        0.21      0.53 o 
  -6  11   4        0.02        0.70      0.42 o 
  -5  11   4        0.86        0.65      0.34 o 
  -4  11   4       65.76       64.54      1.98 o 
  -3  11   4       11.56       11.74      0.74 o 
  -2  11   4       87.67       87.79      2.82 o 
  -1  11   4       15.66       15.11      0.97 o 
   0  11   4       13.56       14.03      1.40 o 
   1  11   4       76.11       69.91      2.42 o 
   2  11   4       53.45       51.81      1.28 o 
   3  11   4        4.03        5.21      0.68 o 
   4  11   4        0.54        0.85      0.48 o 
   5  11   4        0.12        0.30      0.48 o 
   6  11   4        6.86        7.86      0.79 o 
  -7  12   4        0.48        0.81      0.57 o 
  -6  12   4        0.10        0.00      0.42 o 
  -5  12   4        5.26        4.83      0.46 o 
  -4  12   4       27.50       30.78      1.17 o 
  -3  12   4       47.78       41.20      1.55 o 
  -2  12   4        0.20       -0.74      0.74 o 
  -1  12   4       43.11       40.78      1.80 o 
   0  12   4       38.71       35.83      1.61 o 
   1  12   4      159.07      158.47      7.08 o 
   2  12   4       87.34       90.51      2.28 o 
   3  12   4       58.74       62.29      1.52 o 
   4  12   4       27.66       31.29      1.19 o 
   5  12   4        0.37        0.66      0.55 o 
   6  12   4        3.11        3.70      0.95 o 
  -6  13   4        1.38        0.43      0.46 o 
  -5  13   4        6.72        8.41      0.59 o 
  -4  13   4       19.28       14.47      0.87 o 
  -3  13   4        5.25        7.13      0.93 o 
  -2  13   4       26.72       29.67      1.66 o 
  -1  13   4        0.04        0.14      0.87 o 
   0  13   4       13.67       12.21      0.72 o 
   1  13   4       29.55       30.18      1.13 o 
   2  13   4       56.85       59.22      1.76 o 
   3  13   4       13.67       12.88      0.95 o 
   4  13   4        8.44        9.99      1.01 o 
   5  13   4        0.17       -0.67      0.67 o 
  -6  14   4        3.20        2.27      0.47 o 
  -5  14   4        1.44        2.18      0.49 o 
  -4  14   4        0.12        0.06      0.58 o 
  -3  14   4        1.97        2.41      0.66 o 
  -2  14   4        0.42       -0.54      0.54 o 
  -1  14   4        3.18        1.63      0.85 o 
   0  14   4       15.71       13.23      0.77 o 
   1  14   4        1.08        1.32      0.52 o 
   2  14   4        0.59        0.29      0.54 o 
   3  14   4        1.14        2.13      0.66 o 
   4  14   4        0.06        0.34      0.63 o 
   5  14   4        2.76        2.56      0.68 o 
  -5  15   4        0.19       -0.22      0.45 o 
  -4  15   4        3.07        3.76      0.51 o 
  -3  15   4        3.80        1.80      0.72 o 
  -2  15   4        6.49        7.10      0.75 o 
  -1  15   4        0.35        0.35      0.92 o 
   0  15   4       14.69       15.52      1.33 o 
   1  15   4        7.29        6.70      0.69 o 
   2  15   4        0.00        0.72      0.64 o 
   3  15   4        0.14       -0.20      0.66 o 
   4  15   4        5.64        5.39      0.88 o 
  -5  16   4        0.00        0.36      0.58 o 
  -4  16   4        0.53        0.49      0.43 o 
  -3  16   4        2.00        1.42      0.74 o 
  -2  16   4        4.24        3.77      0.73 o 
  -1  16   4        6.06        7.01      1.43 o 
   0  16   4        6.63        7.22      1.22 o 
   1  16   4        2.61        3.16      0.89 o 
   2  16   4        4.61        4.55      0.72 o 
   3  16   4        2.59        1.16      0.71 o 
   4  16   4        0.00        0.33      0.82 o 
  -4  17   4        0.87        1.02      0.58 o 
  -3  17   4        5.81        4.38      1.18 o 
  -2  17   4        2.21        1.64      0.73 o 
  -1  17   4        0.88       -0.04      1.04 o 
   0  17   4        1.70        1.30      1.10 o 
   1  17   4        0.30       -0.06      1.30 o 
   2  17   4        0.27        0.18      0.74 o 
   3  17   4        1.27        0.88      1.06 o 
  -2  18   4        7.80        8.24      0.93 o 
  -1  18   4        1.24        1.16      0.83 o 
   0  18   4        0.10       -0.22      1.24 o 
   1  18   4        0.20        0.96      1.43 o 
  -9   1   5        3.30        4.25      0.28 o 
  -8   1   5        5.53        4.56      0.29 o 
  -7   1   5        8.67       10.42      0.36 o 
  -6   1   5       16.82       17.37      0.44 o 
  -5   1   5       33.69       31.50      0.58 o 
  -4   1   5        3.96        4.80      0.19 o 
  -3   1   5       60.61       56.31      0.72 o 
  -2   1   5      507.41      500.47      6.19 o 
  -1   1   5      127.03      129.49      1.80 o 
   0   1   5       19.79       27.32      0.56 o 
   1   1   5        0.27        0.05      0.13 o 
   2   1   5       64.34       59.89      1.02 o 
   3   1   5        1.56        1.30      0.20 o 
   4   1   5       93.51       91.00      1.52 o 
   5   1   5       52.95       49.35      1.07 o 
   6   1   5        8.75        8.96      0.55 o 
   7   1   5        2.49        1.87      0.28 o 
  -9   2   5        0.01       -0.18      0.18 o 
  -8   2   5        5.81        5.86      0.38 o 
  -7   2   5        1.54        2.41      0.41 o 
  -6   2   5       26.74       27.84      0.60 o 
  -5   2   5        0.78        0.85      0.13 o 
  -4   2   5        2.68        1.63      0.12 o 
  -3   2   5       22.27       23.64      0.37 o 
  -2   2   5       17.69       16.91      0.37 o 
  -1   2   5       37.89       32.10      0.56 o 
   0   2   5        5.79        7.27      0.23 o 
   1   2   5      223.89      241.51      3.51 o 
   2   2   5       17.15       19.64      0.47 o 
   3   2   5       29.81       33.72      0.70 o 
   4   2   5        2.58        2.11      0.25 o 
   5   2   5       42.31       41.92      0.88 o 
   6   2   5        1.46        2.66      0.26 o 
   7   2   5        0.29        0.43      0.24 o 
  -9   3   5        0.24        0.61      0.23 o 
  -8   3   5        1.58        1.64      0.22 o 
  -7   3   5       15.55       20.50      0.50 o 
  -6   3   5       10.38        9.59      0.42 o 
  -5   3   5        2.73        3.42      0.26 o 
  -4   3   5        1.53        0.93      0.17 o 
  -3   3   5        4.79        3.40      0.21 o 
  -2   3   5        2.14        2.67      0.17 o 
  -1   3   5      307.07      295.64      3.94 o 
   0   3   5      232.73      253.99      3.40 o 
   1   3   5        1.54        2.03      0.23 o 
   2   3   5       23.73       30.44      0.92 o 
   3   3   5       20.54       22.94      0.54 o 
   4   3   5      244.65      231.28      3.45 o 
   5   3   5       92.69       92.06      1.44 o 
   6   3   5        6.43        5.86      0.32 o 
   7   3   5        1.58        1.13      0.24 o 
  -8   4   5        2.00        2.91      0.28 o 
  -7   4   5        0.08        0.58      0.38 o 
  -6   4   5       10.61        9.34      0.43 o 
  -5   4   5      266.04      263.70      3.86 o 
  -4   4   5       70.15       67.51      1.24 o 
  -3   4   5       92.97       93.26      2.17 o 
  -2   4   5       39.76       41.06      0.67 o 
  -1   4   5      111.66      136.12      1.88 o 
   0   4   5       17.96       21.68      0.48 o 
   1   4   5        1.32        3.04      0.22 o 
   2   4   5        0.01        0.74      0.36 o 
   3   4   5        1.52        2.21      0.20 o 
   4   4   5       16.59       15.75      0.53 o 
   5   4   5      161.95      149.54      2.17 o 
   6   4   5       37.08       36.69      0.74 o 
   7   4   5       16.00       15.95      0.48 o 
  -8   5   5        1.67        0.85      0.25 o 
  -7   5   5       13.51       15.86      0.52 o 
  -6   5   5        1.85        1.99      0.22 o 
  -5   5   5       16.57       17.32      0.45 o 
  -4   5   5        2.97        2.67      0.23 o 
  -3   5   5        1.10        0.84      0.49 o 
  -2   5   5       22.31       19.60      0.42 o 
  -1   5   5      327.01      320.48      4.26 o 
   0   5   5       13.00       14.81      0.33 o 
   1   5   5      325.75      338.97      4.52 o 
   2   5   5        8.86       10.76      0.34 o 
   3   5   5       10.47        9.39      0.33 o 
   4   5   5       48.65       42.92      0.94 o 
   5   5   5       30.28       31.59      0.75 o 
   6   5   5       13.18       15.11      0.66 o 
   7   5   5        0.39        0.10      0.45 o 
  -8   6   5       10.27       10.84      0.65 o 
  -7   6   5        0.51        0.88      0.27 o 
  -6   6   5       66.29       66.04      1.23 o 
  -5   6   5      108.99      103.44      1.81 o 
  -4   6   5        2.95        4.01      0.24 o 
  -3   6   5        9.06        6.39      0.60 o 
  -2   6   5      155.37      157.15      2.88 o 
  -1   6   5       14.59       14.63      0.53 o 
   0   6   5       17.56       17.82      0.53 o 
   1   6   5       37.77       41.31      0.77 o 
   2   6   5       41.88       34.65      0.76 o 
   3   6   5       37.65       40.21      0.98 o 
   4   6   5        3.15        3.75      0.39 o 
   5   6   5        3.76        3.68      0.43 o 
   6   6   5        1.95        2.63      0.45 o 
   7   6   5        0.55        0.45      0.49 o 
  -8   7   5       27.41       26.22      1.23 o 
  -7   7   5       16.46       14.98      0.63 o 
  -6   7   5        0.58        0.70      0.33 o 
  -5   7   5       43.37       34.45      0.96 o 
  -4   7   5       10.49        8.52      0.47 o 
  -3   7   5        1.94        2.35      0.32 o 
  -2   7   5      114.46      127.48      2.85 o 
  -1   7   5      114.17      111.42      2.13 o 
   0   7   5        6.27        6.60      0.40 o 
   1   7   5       25.05       23.21      0.61 o 
   2   7   5       60.32       55.13      1.09 o 
   3   7   5       24.12       22.02      1.01 o 
   4   7   5       24.27       22.40      0.84 o 
   5   7   5        0.66        0.69      0.45 o 
   6   7   5        0.77        1.90      0.50 o 
   7   7   5        0.75        0.67      0.50 o 
  -8   8   5       17.81       16.94      1.42 o 
  -7   8   5       44.13       44.45      1.25 o 
  -6   8   5        5.51        5.54      0.60 o 
  -5   8   5       31.73       31.01      0.90 o 
  -4   8   5        0.70        0.19      0.43 o 
  -3   8   5      124.05      122.01      3.13 o 
  -2   8   5      136.82      134.97      3.76 o 
  -1   8   5       63.40       63.34      1.59 o 
   0   8   5       84.06       83.98      1.99 o 
   1   8   5        2.16        3.01      0.36 o 
   2   8   5        0.09        0.03      0.34 o 
   3   8   5      110.42      117.32      2.79 o 
   4   8   5       59.52       56.20      1.43 o 
   5   8   5       82.81       80.61      2.20 o 
   6   8   5        1.35        0.17      0.51 o 
  -8   9   5        6.16        5.79      0.96 o 
  -7   9   5       13.49       13.20      1.31 o 
  -6   9   5        0.70        2.04      0.49 o 
  -5   9   5       12.11       12.03      0.93 o 
  -4   9   5        0.56        0.08      0.48 o 
  -3   9   5       18.60       15.05      0.78 o 
  -2   9   5        8.35        8.33      0.89 o 
  -1   9   5        1.73        3.07      0.41 o 
   0   9   5       28.55       27.42      0.96 o 
   1   9   5      183.64      192.86      4.12 o 
   2   9   5        3.89        3.21      0.54 o 
   3   9   5        1.96        3.39      0.47 o 
   4   9   5        9.69        9.60      0.64 o 
   5   9   5       25.56       27.58      1.01 o 
   6   9   5        0.92        1.29      0.61 o 
  -7  10   5        1.38        1.61      0.58 o 
  -6  10   5        1.61        2.62      0.49 o 
  -5  10   5       17.67       16.66      0.89 o 
  -4  10   5        0.02       -0.47      0.47 o 
  -3  10   5      100.20      108.50      3.24 o 
  -2  10   5       22.36       18.53      1.19 o 
  -1  10   5       16.43       13.46      1.16 o 
   0  10   5      121.56      114.63      2.64 o 
   1  10   5       64.15       66.54      1.78 o 
   2  10   5       26.80       25.35      0.98 o 
   3  10   5        8.57        7.17      0.57 o 
   4  10   5       26.06       26.10      0.97 o 
   5  10   5       18.94       22.77      1.19 o 
   6  10   5        0.17        0.35      0.60 o 
  -7  11   5        0.01       -0.44      0.55 o 
  -6  11   5        3.85        4.34      0.58 o 
  -5  11   5        0.24        0.53      0.57 o 
  -4  11   5       15.96       16.52      1.37 o 
  -3  11   5        5.23        6.98      0.80 o 
  -2  11   5        0.02       -0.15      0.80 o 
  -1  11   5        9.94        7.60      0.96 o 
   0  11   5        2.20        1.66      0.44 o 
   1  11   5        5.22        4.06      0.56 o 
   2  11   5        0.22        0.19      0.51 o 
   3  11   5        3.40        2.64      0.59 o 
   4  11   5       29.33       30.87      1.10 o 
   5  11   5        0.00       -0.03      0.75 o 
   6  11   5        0.28        0.28      0.72 o 
  -6  12   5        3.30        2.33      0.49 o 
  -5  12   5        0.20       -0.10      0.62 o 
  -4  12   5        0.02        0.72      0.95 o 
  -3  12   5        2.20        1.84      0.63 o 
  -2  12   5        1.33        1.04      0.94 o 
  -1  12   5       10.55       12.93      1.20 o 
   0  12   5       13.48       11.29      1.07 o 
   1  12   5        6.92        7.72      0.63 o 
   2  12   5       36.34       37.03      1.31 o 
   3  12   5       29.06       29.64      1.45 o 
   4  12   5        0.37        0.22      0.56 o 
   5  12   5        0.05       -0.01      0.67 o 
  -6  13   5        1.98        1.70      0.49 o 
  -5  13   5        1.69        1.00      0.41 o 
  -4  13   5        0.45        1.19      0.65 o 
  -3  13   5        0.00       -0.46      0.58 o 
  -2  13   5        0.01       -0.38      0.85 o 
  -1  13   5        2.06        2.29      1.49 o 
   0  13   5        8.98        8.99      1.15 o 
   1  13   5        3.31        3.67      1.08 o 
   2  13   5       18.91       18.62      1.88 o 
   3  13   5        3.17        3.21      0.85 o 
   4  13   5        0.03        0.27      0.63 o 
   5  13   5        0.28       -0.08      0.72 o 
  -5  14   5        1.34        0.82      0.45 o 
  -4  14   5        3.17        3.77      0.72 o 
  -3  14   5       10.61       10.07      0.84 o 
  -2  14   5        0.34       -0.84      0.94 o 
  -1  14   5        8.95        9.97      1.16 o 
   0  14   5       12.12       14.58      1.34 o 
   1  14   5        4.90        3.51      0.61 o 
   2  14   5        3.82        2.77      0.69 o 
   3  14   5        4.70        4.00      0.71 o 
   4  14   5        2.39        2.96      0.77 o 
  -5  15   5        2.74        1.96      0.48 o 
  -4  15   5        0.00       -0.42      0.62 o 
  -3  15   5        1.19        1.23      0.65 o 
  -2  15   5        7.44        6.89      0.81 o 
  -1  15   5        7.47        7.07      1.21 o 
   0  15   5        1.00        0.75      1.26 o 
   1  15   5        5.46        6.25      0.70 o 
   2  15   5        5.24        3.25      0.69 o 
   3  15   5        0.04        0.52      0.76 o 
  -4  16   5        0.13        0.83      0.82 o 
  -3  16   5        0.34        0.29      0.67 o 
  -2  16   5       16.84       17.45      1.06 o 
  -1  16   5        6.78        5.31      1.31 o 
   0  16   5        4.61        5.45      1.17 o 
   1  16   5        3.74        3.59      1.27 o 
   2  16   5        0.16       -0.47      0.64 o 
   3  16   5        0.34       -1.23      1.23 o 
  -3  17   5        0.19        0.66      0.83 o 
  -2  17   5        1.50        0.38      0.80 o 
  -1  17   5        5.96        7.05      1.35 o 
   0  17   5        1.48        0.26      1.16 o 
   1  17   5        1.86        2.79      1.37 o 
  -8   0   6       31.59       35.29      1.18 o 
  -7   0   6        0.00        0.42      0.52 o 
  -6   0   6        0.01       -0.15      0.35 o 
  -5   0   6       42.63       40.32      1.23 o 
  -4   0   6       10.15       11.51      0.36 o 
  -3   0   6       50.98       44.56      1.01 o 
  -2   0   6       11.17       13.90      0.75 o 
  -1   0   6      101.21      104.90      2.34 o 
   0   0   6        1.58        2.45      0.30 o 
   1   0   6      431.07      450.50      9.11 o 
   2   0   6      194.61      194.18      4.12 o 
   3   0   6      157.93      166.33      3.79 o 
   4   0   6       46.39       50.18      1.47 o 
   5   0   6       32.51       28.85      1.05 o 
   6   0   6        1.53        2.45      0.56 o 
   7   0   6        0.10       -0.03      0.55 o 
  -8   1   6        2.26        2.69      0.25 o 
  -7   1   6        1.83        2.58      0.36 o 
  -6   1   6        5.49        4.89      0.25 o 
  -5   1   6        1.84        2.42      0.18 o 
  -4   1   6       11.08       10.09      0.26 o 
  -3   1   6       21.05       20.38      0.38 o 
  -2   1   6       47.54       40.86      0.71 o 
  -1   1   6        0.22        0.52      0.13 o 
   0   1   6      332.08      329.23      4.75 o 
   1   1   6        2.96        3.42      0.40 o 
   2   1   6       18.88       17.79      0.50 o 
   3   1   6       52.22       50.91      1.02 o 
   4   1   6       22.00       19.30      0.57 o 
   5   1   6       14.18       17.14      0.58 o 
   6   1   6        9.51       12.37      0.52 o 
   7   1   6        0.00       -0.15      0.42 o 
  -8   2   6        0.03        0.03      0.19 o 
  -7   2   6       21.32       21.62      0.57 o 
  -6   2   6       17.64       17.63      0.45 o 
  -5   2   6        1.00        1.49      0.17 o 
  -4   2   6       19.96       19.57      0.41 o 
  -3   2   6        0.33        0.11      0.13 o 
  -2   2   6      158.59      141.93      1.99 o 
  -1   2   6      135.50      146.78      2.05 o 
   0   2   6       27.40       30.57      0.65 o 
   1   2   6       56.95       61.95      1.08 o 
   2   2   6       10.72       10.73      0.38 o 
   3   2   6        0.03       -0.15      0.29 o 
   4   2   6       28.79       27.89      0.70 o 
   5   2   6       62.07       58.70      1.16 o 
   6   2   6       20.07       17.49      0.62 o 
   7   2   6        0.52        1.00      0.26 o 
  -8   3   6        5.55        5.47      0.44 o 
  -7   3   6       14.35       15.44      0.42 o 
  -6   3   6        1.90        2.66      0.19 o 
  -5   3   6        5.27        5.48      0.22 o 
  -4   3   6       27.34       31.05      0.65 o 
  -3   3   6       30.71       34.58      0.75 o 
  -2   3   6       48.01       51.02      0.90 o 
  -1   3   6       34.76       40.74      0.71 o 
   0   3   6        0.77        0.13      0.19 o 
   1   3   6        0.05       -0.15      0.15 o 
   2   3   6       63.87       60.67      1.10 o 
   3   3   6       35.99       30.59      0.70 o 
   4   3   6       40.85       40.68      1.15 o 
   5   3   6        3.10        3.78      0.37 o 
   6   3   6        0.94        0.78      0.30 o 
   7   3   6        0.11       -0.16      0.24 o 
  -8   4   6        0.75        1.09      0.25 o 
  -7   4   6        5.17        5.64      0.38 o 
  -6   4   6       21.48       19.87      0.57 o 
  -5   4   6        2.77        2.87      0.22 o 
  -4   4   6       19.38       18.67      0.50 o 
  -3   4   6        0.18        0.39      0.29 o 
  -2   4   6       21.48       21.77      0.49 o 
  -1   4   6       58.86       61.23      0.96 o 
   0   4   6       11.01       13.11      0.52 o 
   1   4   6       40.82       33.07      0.70 o 
   2   4   6       21.26       20.88      0.53 o 
   3   4   6        9.58       10.70      0.41 o 
   4   4   6        8.96       11.19      0.39 o 
   5   4   6        0.06       -0.23      0.27 o 
   6   4   6        2.38        3.82      0.28 o 
   7   4   6        0.23        0.16      0.49 o 
  -8   5   6        1.05        0.60      0.24 o 
  -7   5   6        0.09        0.04      0.29 o 
  -6   5   6       17.25       16.99      0.51 o 
  -5   5   6        1.25        0.75      0.18 o 
  -4   5   6        6.27        6.24      0.27 o 
  -3   5   6       20.67       17.28      0.46 o 
  -2   5   6      142.07      137.04      2.10 o 
  -1   5   6        0.76        0.89      0.14 o 
   0   5   6        0.84        1.61      0.16 o 
   1   5   6        0.10       -0.03      0.14 o 
   2   5   6       12.68       13.33      0.41 o 
   3   5   6        2.23        2.66      0.26 o 
   4   5   6       37.79       38.64      0.84 o 
   5   5   6        2.29        4.04      0.33 o 
   6   5   6        2.40        2.24      0.48 o 
  -8   6   6       13.03       14.13      0.62 o 
  -7   6   6       45.83       41.40      1.79 o 
  -6   6   6        1.32        1.44      0.21 o 
  -5   6   6        1.47        2.04      0.23 o 
  -4   6   6        2.42        1.33      0.20 o 
  -3   6   6       37.42       35.43      0.90 o 
  -2   6   6        0.64        0.46      0.22 o 
  -1   6   6       36.56       33.23      0.92 o 
   0   6   6        5.63        4.22      0.22 o 
   1   6   6      100.91       88.29      1.45 o 
   2   6   6       48.60       46.40      1.03 o 
   3   6   6      234.41      222.26      3.67 o 
   4   6   6        0.23       -0.15      0.31 o 
   5   6   6       28.45       31.42      0.97 o 
   6   6   6        8.84        7.60      0.72 o 
  -8   7   6        9.04        8.62      1.17 o 
  -7   7   6       45.13       46.44      1.55 o 
  -6   7   6       27.54       25.27      0.71 o 
  -5   7   6        0.92        1.02      0.32 o 
  -4   7   6        2.09        2.62      0.32 o 
  -3   7   6        0.48        0.66      0.43 o 
  -2   7   6       29.15       32.11      1.02 o 
  -1   7   6      205.29      202.13      3.70 o 
   0   7   6       66.19       65.84      2.14 o 
   1   7   6        4.01        4.82      0.30 o 
   2   7   6        1.10        1.61      0.73 o 
   3   7   6       53.42       55.28      1.41 o 
   4   7   6        9.09       11.03      0.70 o 
   5   7   6       13.74       12.08      0.76 o 
   6   7   6        4.31        7.43      0.57 o 
  -7   8   6        6.84        7.84      0.75 o 
  -6   8   6       10.63        9.62      0.50 o 
  -5   8   6        0.04       -0.05      0.38 o 
  -4   8   6        0.94       -0.35      0.35 o 
  -3   8   6       24.46       19.41      1.21 o 
  -2   8   6        9.16        7.67      2.16 o 
  -1   8   6        8.23        8.74      0.65 o 
   0   8   6        0.00        0.53      0.78 o 
   1   8   6        0.04       -0.15      0.40 o 
   2   8   6       48.21       42.69      1.35 o 
   3   8   6       60.60       65.70      1.93 o 
   4   8   6        8.07        7.54      0.64 o 
   5   8   6        3.23        2.32      0.57 o 
   6   8   6        1.12        0.36      0.67 o 
  -7   9   6       10.05        8.78      0.59 o 
  -6   9   6        3.72        3.99      0.50 o 
  -5   9   6        8.93        7.43      0.72 o 
  -4   9   6       76.23       69.88      1.87 o 
  -3   9   6        1.98        0.56      0.82 o 
  -2   9   6       16.94       13.69      1.09 o 
  -1   9   6       79.22       80.36      2.63 o 
   0   9   6        2.53        2.57      0.48 o 
   1   9   6        6.47        4.26      0.55 o 
   2   9   6       24.15       24.35      0.99 o 
   3   9   6       15.05       15.87      0.79 o 
   4   9   6        1.87        0.64      0.50 o 
   5   9   6        0.00       -0.38      0.58 o 
   6   9   6        3.64        3.95      0.68 o 
  -7  10   6        0.02        0.02      0.49 o 
  -6  10   6        1.28        1.76      0.48 o 
  -5  10   6        0.95       -0.58      0.58 o 
  -4  10   6       10.88       10.38      0.76 o 
  -3  10   6       33.08       37.22      1.79 o 
  -2  10   6        0.53       -0.80      0.80 o 
  -1  10   6       12.04        9.16      1.07 o 
   0  10   6       23.99       22.60      0.94 o 
   1  10   6      109.20      100.57      2.45 o 
   2  10   6        2.10        2.34      1.11 o 
   3  10   6        4.04        3.24      0.75 o 
   4  10   6        1.65        0.79      0.62 o 
   5  10   6        1.30        2.91      0.61 o 
  -6  11   6        0.32        1.42      0.45 o 
  -5  11   6        7.73        8.75      1.07 o 
  -4  11   6        0.93        0.28      0.56 o 
  -3  11   6       27.12       26.87      1.44 o 
  -2  11   6        7.05        5.03      1.01 o 
  -1  11   6        3.97        3.91      1.18 o 
   0  11   6       23.61       23.86      1.93 o 
   1  11   6       48.35       52.32      1.59 o 
   2  11   6       68.18       74.92      2.02 o 
   3  11   6        7.08        5.07      0.66 o 
   4  11   6        0.18        0.11      0.57 o 
   5  11   6        0.00        0.03      0.70 o 
  -6  12   6        0.26        0.24      0.39 o 
  -5  12   6        4.44        2.63      0.73 o 
  -4  12   6        0.06        0.60      0.69 o 
  -3  12   6        1.05        0.95      0.68 o 
  -2  12   6        2.61        2.10      1.12 o 
  -1  12   6        6.71        7.71      1.17 o 
   0  12   6       15.31       12.64      1.28 o 
   1  12   6       44.52       39.48      1.39 o 
   2  12   6        0.25        0.94      0.60 o 
   3  12   6        0.62        0.51      0.73 o 
   4  12   6        0.31        0.01      0.61 o 
  -5  13   6        3.12        3.35      0.72 o 
  -4  13   6        1.58        1.73      0.68 o 
  -3  13   6        2.38        1.37      0.63 o 
  -2  13   6        0.10       -0.08      0.94 o 
  -1  13   6        2.27        2.40      1.19 o 
   0  13   6        4.39        4.35      1.16 o 
   1  13   6        4.57        5.70      0.65 o 
   2  13   6        2.32        1.46      0.55 o 
   3  13   6        0.01        0.45      0.58 o 
   4  13   6        0.41       -0.53      0.73 o 
  -5  14   6        1.66        1.85      0.80 o 
  -4  14   6        7.34        5.97      0.85 o 
  -3  14   6        0.22        0.21      0.73 o 
  -2  14   6        0.14       -0.99      0.99 o 
  -1  14   6        1.07        2.54      1.10 o 
   0  14   6        0.00        0.14      1.09 o 
   1  14   6        0.01       -0.13      1.01 o 
   2  14   6        0.11       -0.43      0.64 o 
   3  14   6        1.16        1.29      0.66 o 
  -4  15   6        0.22        0.22      0.71 o 
  -3  15   6        1.81        1.83      0.75 o 
  -2  15   6        1.20        2.69      1.24 o 
  -1  15   6        4.88        6.42      1.47 o 
   0  15   6        0.08        0.01      1.03 o 
   1  15   6        0.00       -0.36      1.05 o 
   2  15   6        1.23        2.00      0.76 o 
  -3  16   6        0.60        1.13      0.82 o 
  -2  16   6        0.29       -0.18      1.03 o 
  -1  16   6        0.50        0.39      1.30 o 
   0  16   6        0.77        1.23      1.11 o 
   1  16   6        0.51       -0.06      1.31 o 
  -8   1   7        1.06        1.52      0.22 o 
  -7   1   7       14.01       15.46      0.47 o 
  -6   1   7        0.22        0.34      0.19 o 
  -5   1   7        0.25        0.79      0.19 o 
  -4   1   7      105.36      105.05      1.66 o 
  -3   1   7       22.20       23.49      0.49 o 
  -2   1   7       37.27       37.48      0.71 o 
  -1   1   7        3.55        2.92      0.25 o 
   0   1   7        8.37        9.30      0.36 o 
   1   1   7        0.52        0.38      0.20 o 
   2   1   7      108.72      103.09      1.71 o 
   3   1   7       39.45       35.05      0.82 o 
   4   1   7       41.12       36.90      0.85 o 
   5   1   7        1.81        2.37      0.35 o 
   6   1   7        3.06        5.57      0.45 o 
  -8   2   7        3.15        4.26      0.29 o 
  -7   2   7        0.86        1.27      0.23 o 
  -6   2   7        5.09        3.59      0.23 o 
  -5   2   7        1.21        1.05      0.16 o 
  -4   2   7        4.07        2.85      0.28 o 
  -3   2   7      121.11      126.23      2.18 o 
  -2   2   7        7.48        6.82      0.47 o 
  -1   2   7      228.80      222.32      3.06 o 
   0   2   7        0.34        1.66      0.22 o 
   1   2   7       49.11       44.56      0.90 o 
   2   2   7       41.65       41.12      0.87 o 
   3   2   7        3.43        3.16      0.39 o 
   4   2   7        0.17        0.45      0.30 o 
   5   2   7       10.31       10.81      0.51 o 
   6   2   7        0.61        0.76      0.39 o 
  -8   3   7        3.36        3.99      0.36 o 
  -7   3   7        0.56        0.36      0.45 o 
  -6   3   7       31.49       32.21      0.80 o 
  -5   3   7        0.46        0.30      0.20 o 
  -4   3   7       32.77       35.13      0.73 o 
  -3   3   7       21.12       19.72      0.53 o 
  -2   3   7        3.62        4.36      0.23 o 
  -1   3   7        0.04        0.47      0.15 o 
   0   3   7      168.67      167.71      2.56 o 
   1   3   7       11.39       12.84      0.49 o 
   2   3   7        6.10        5.13      0.32 o 
   3   3   7       32.06       34.87      0.81 o 
   4   3   7       43.01       44.75      0.98 o 
   5   3   7       15.13       14.88      0.58 o 
   6   3   7        0.05        0.29      0.23 o 
  -8   4   7        0.17        0.27      0.26 o 
  -7   4   7        1.74        1.93      0.28 o 
  -6   4   7        3.45        3.04      0.33 o 
  -5   4   7        0.37        0.60      0.20 o 
  -4   4   7       21.94       25.49      0.58 o 
  -3   4   7        6.92        7.00      0.42 o 
  -2   4   7       16.56       14.65      0.45 o 
  -1   4   7       27.01       24.32      0.54 o 
   0   4   7       10.44        9.71      0.34 o 
   1   4   7        2.02        2.41      0.28 o 
   2   4   7       14.71       13.54      0.46 o 
   3   4   7      141.80      129.51      2.10 o 
   4   4   7       85.70       85.76      1.39 o 
   5   4   7        0.01       -0.06      0.19 o 
   6   4   7        0.05       -0.34      0.34 o 
  -7   5   7        0.07        0.16      0.31 o 
  -6   5   7        0.40        0.14      0.20 o 
  -5   5   7        4.43        3.43      0.36 o 
  -4   5   7        3.87        3.30      0.24 o 
  -3   5   7        4.85        4.75      0.27 o 
  -2   5   7       11.11       12.59      0.41 o 
  -1   5   7       13.89       14.82      0.40 o 
   0   5   7       17.81       16.66      0.44 o 
   1   5   7        0.56        0.73      0.22 o 
   2   5   7        0.09        0.19      0.26 o 
   3   5   7        2.89        3.62      0.31 o 
   4   5   7        0.34        0.50      0.34 o 
   5   5   7        5.85        6.81      0.57 o 
   6   5   7        0.21        0.17      0.51 o 
  -7   6   7        0.00        0.02      1.34 o 
  -6   6   7        6.06        6.83      0.39 o 
  -5   6   7        5.47        6.38      0.35 o 
  -4   6   7       25.26       20.48      0.68 o 
  -3   6   7        0.41        0.22      0.19 o 
  -2   6   7        0.27        0.28      0.19 o 
  -1   6   7        1.10        1.78      0.22 o 
   0   6   7       94.23       94.25      1.69 o 
   1   6   7        2.30        2.06      0.19 o 
   2   6   7        2.73        3.10      0.37 o 
   3   6   7        0.00        0.33      0.33 o 
   4   6   7        6.53        8.89      0.59 o 
   5   6   7        2.00        1.43      0.45 o 
  -7   7   7        4.07        3.74      0.55 o 
  -6   7   7        8.70        7.57      0.52 o 
  -5   7   7        9.82        8.61      0.50 o 
  -4   7   7        0.01       -0.27      0.43 o 
  -3   7   7       16.31       19.93      0.94 o 
  -2   7   7       23.25       20.55      0.82 o 
  -1   7   7       21.12       19.06      0.66 o 
   0   7   7        1.13        2.25      0.68 o 
   1   7   7       23.78       20.43      0.69 o 
   2   7   7        4.19        3.89      0.58 o 
   3   7   7        0.42        0.25      0.48 o 
   4   7   7        2.17        1.82      0.55 o 
   5   7   7        1.40        1.43      0.45 o 
  -7   8   7        3.30        3.75      1.92 o 
  -6   8   7        2.31        2.65      0.40 o 
  -5   8   7        2.90        2.83      0.41 o 
  -4   8   7        6.98        7.89      0.48 o 
  -3   8   7      104.28       93.24      2.30 o 
  -2   8   7        3.39        4.04      0.45 o 
  -1   8   7        2.47        3.60      1.29 o 
   0   8   7        5.82        5.26      0.58 o 
   1   8   7        6.13        4.82      0.59 o 
   2   8   7       14.82       17.27      0.90 o 
   3   8   7        1.26        1.71      0.58 o 
   4   8   7        2.63        2.25      0.71 o 
   5   8   7        0.56        0.64      0.63 o 
  -6   9   7        0.59       -0.27      0.40 o 
  -5   9   7        0.23       -0.59      0.59 o 
  -4   9   7        1.75        1.20      0.63 o 
  -3   9   7        2.54        3.07      0.94 o 
  -2   9   7       36.75       36.34      1.75 o 
  -1   9   7       55.65       58.43      3.11 o 
   0   9   7       47.54       51.09      1.62 o 
   1   9   7        6.07        5.75      1.48 o 
   2   9   7       20.68       20.65      1.53 o 
   3   9   7        7.92        6.67      0.93 o 
   4   9   7        6.86        7.08      0.76 o 
   5   9   7        3.75        3.59      0.76 o 
  -6  10   7        0.00        0.21      0.77 o 
  -5  10   7        0.39       -0.50      0.60 o 
  -4  10   7       11.76       10.30      0.84 o 
  -3  10   7        6.02        6.89      1.07 o 
  -2  10   7        0.00       -0.29      0.85 o 
  -1  10   7        1.00       -0.67      1.34 o 
   0  10   7        3.10        3.59      1.02 o 
   1  10   7        0.38        0.13      0.49 o 
   2  10   7        4.41        2.61      0.90 o 
   3  10   7        1.26        1.16      0.67 o 
   4  10   7        0.30        1.73      0.72 o 
  -6  11   7        2.00        1.87      0.84 o 
  -5  11   7        1.87        1.83      0.73 o 
  -4  11   7        5.63        5.87      0.82 o 
  -3  11   7        0.19       -0.84      0.90 o 
  -2  11   7        0.03       -0.85      0.85 o 
  -1  11   7        0.32       -0.28      0.93 o 
   0  11   7        0.55       -0.41      0.98 o 
   1  11   7        0.00        0.61      0.68 o 
   2  11   7        3.36        4.34      0.96 o 
   3  11   7        4.69        5.42      0.72 o 
   4  11   7        0.02        0.34      0.83 o 
  -5  12   7        0.66        0.59      0.77 o 
  -4  12   7        0.02        0.11      0.74 o 
  -3  12   7        3.95        4.64      1.18 o 
  -2  12   7        1.18        2.57      1.15 o 
  -1  12   7       10.17        9.09      1.36 o 
   0  12   7        8.02        9.27      2.08 o 
   1  12   7       14.43       13.61      0.87 o 
   2  12   7        3.30        3.30      0.72 o 
   3  12   7        0.68        2.27      0.74 o 
  -4  13   7        0.08       -0.49      0.69 o 
  -3  13   7        4.02        3.65      0.80 o 
  -2  13   7        0.04        0.37      1.03 o 
  -1  13   7        3.96        7.12      1.57 o 
   0  13   7        4.88        4.80      1.12 o 
   1  13   7        2.41        2.53      1.22 o 
   2  13   7        0.22       -0.64      0.64 o 
   3  13   7        0.08       -0.56      0.81 o 
  -3  14   7        0.01        0.19      0.79 o 
  -2  14   7        1.53        1.74      1.09 o 
  -1  14   7        1.64        0.58      1.13 o 
   0  14   7        2.16        1.86      1.16 o 
   1  14   7        0.00        0.83      1.25 o 
   2  14   7        0.01       -0.08      0.71 o 
  -2  15   7        0.08       -0.95      1.20 o 
  -1  15   7        0.91        0.86      1.12 o 
   0  15   7        0.00        0.31      1.27 o 
  -7   0   8        9.14        9.88      0.58 o 
  -6   0   8        0.04        0.55      0.25 o 
  -5   0   8        8.63       10.24      0.59 o 
  -4   0   8        3.55        4.23      0.34 o 
  -3   0   8      121.21      127.66      3.45 o 
  -2   0   8        4.05        4.09      0.45 o 
  -1   0   8       15.85       14.38      0.68 o 
   0   0   8        0.74        1.33      0.54 o 
   1   0   8        1.54        0.19      0.35 o 
   2   0   8        7.96        8.32      0.73 o 
   3   0   8       87.79       85.75      2.19 o 
   4   0   8        3.52        2.76      0.73 o 
   5   0   8        1.04        1.32      0.62 o 
  -7   1   8        4.32        4.88      0.29 o 
  -6   1   8        3.12        4.74      0.40 o 
  -5   1   8        1.48        1.77      0.36 o 
  -4   1   8        0.56        1.26      0.29 o 
  -3   1   8        5.53        6.81      0.34 o 
  -2   1   8       40.63       40.05      0.95 o 
  -1   1   8        0.01        0.04      0.22 o 
   0   1   8      133.82      125.20      2.03 o 
   1   1   8       13.86       12.40      0.47 o 
   2   1   8       99.51      101.03      1.74 o 
   3   1   8        3.10        3.46      0.38 o 
   4   1   8        0.00       -0.30      0.30 o 
   5   1   8        0.05        0.50      0.35 o 
  -7   2   8        2.62        2.67      0.24 o 
  -6   2   8        7.77        7.68      0.58 o 
  -5   2   8        0.53        0.17      0.26 o 
  -4   2   8        0.60        1.06      0.21 o 
  -3   2   8        0.08        0.36      0.25 o 
  -2   2   8        0.86        0.10      0.17 o 
  -1   2   8        1.06        1.03      0.30 o 
   0   2   8        2.80        2.99      0.30 o 
   1   2   8        2.88        3.12      0.31 o 
   2   2   8        4.46        5.88      0.39 o 
   3   2   8        0.10       -0.18      0.29 o 
   4   2   8        1.10        2.02      0.37 o 
   5   2   8        0.25        0.30      0.39 o 
  -7   3   8        1.68        2.93      0.33 o 
  -6   3   8       14.41       15.08      0.57 o 
  -5   3   8       19.43       19.40      0.65 o 
  -4   3   8        0.00       -0.02      0.18 o 
  -3   3   8        0.12        0.12      0.19 o 
  -2   3   8        0.91        0.71      0.23 o 
  -1   3   8       15.39       17.25      0.47 o 
   0   3   8       38.59       38.40      0.90 o 
   1   3   8       33.85       33.21      0.77 o 
   2   3   8       10.39        8.93      0.43 o 
   3   3   8        9.80       10.41      0.55 o 
   4   3   8        0.00        0.05      0.33 o 
   5   3   8        0.78        0.82      0.24 o 
  -7   4   8        0.68        0.98      0.34 o 
  -6   4   8        4.68        4.97      0.36 o 
  -5   4   8       16.37       19.02      0.58 o 
  -4   4   8        2.18        2.38      0.30 o 
  -3   4   8       18.47       19.26      0.55 o 
  -2   4   8        6.73        6.37      0.41 o 
  -1   4   8        3.47        3.13      0.34 o 
   0   4   8        7.24        8.16      0.49 o 
   1   4   8       28.66       25.88      0.96 o 
   2   4   8       12.96       13.41      0.56 o 
   3   4   8       21.01       19.57      0.61 o 
   4   4   8        0.17       -0.01      0.30 o 
   5   4   8        1.43        1.27      0.39 o 
  -7   5   8        1.55        2.72      0.49 o 
  -6   5   8        4.54        2.60      0.28 o 
  -5   5   8       10.76       11.67      0.43 o 
  -4   5   8        6.42        7.31      0.34 o 
  -3   5   8        0.42       -0.06      0.18 o 
  -2   5   8       18.85       19.51      0.69 o 
  -1   5   8        2.92        3.29      0.46 o 
   0   5   8        0.14        0.13      0.21 o 
   1   5   8        7.66        6.89      0.43 o 
   2   5   8       11.34       11.86      0.64 o 
   3   5   8        0.06        0.05      0.28 o 
   4   5   8        0.00        0.30      0.65 o 
   5   5   8        0.01       -0.06      0.48 o 
  -6   6   8        0.05        0.30      0.43 o 
  -5   6   8        5.23        7.45      0.39 o 
  -4   6   8        3.52        3.02      0.34 o 
  -3   6   8        8.66       10.35      0.45 o 
  -2   6   8       40.27       48.19      1.18 o 
  -1   6   8       14.42       14.06      0.53 o 
   0   6   8       28.01       33.25      1.07 o 
   1   6   8        9.50       11.53      0.60 o 
   2   6   8        1.19        0.73      0.63 o 
   3   6   8        3.74        4.28      1.09 o 
   4   6   8       17.45       20.17      0.80 o 
  -6   7   8        2.22        2.07      0.45 o 
  -5   7   8        5.73        4.50      0.49 o 
  -4   7   8        3.42        3.31      0.42 o 
  -3   7   8       23.75       25.08      0.98 o 
  -2   7   8        7.31        5.97      0.53 o 
  -1   7   8        1.09        0.95      0.61 o 
   0   7   8        7.38        6.09      0.43 o 
   1   7   8       86.67       87.22      2.26 o 
   2   7   8       20.49       21.82      1.08 o 
   3   7   8        2.30        1.49      0.62 o 
   4   7   8        6.44        3.75      0.85 o 
  -6   8   8        1.16        0.57      0.42 o 
  -5   8   8        0.08       -0.33      0.37 o 
  -4   8   8        0.56        1.00      0.40 o 
  -3   8   8        2.79        1.95      0.41 o 
  -2   8   8        6.91        8.87      1.41 o 
  -1   8   8        0.77        0.94      0.65 o 
   0   8   8       15.87       16.41      0.79 o 
   1   8   8        1.87        2.57      0.51 o 
   2   8   8        0.67        0.30      0.61 o 
   3   8   8       10.51        9.67      0.86 o 
   4   8   8        1.25        2.37      0.71 o 
  -6   9   8        1.15        0.08      0.64 o 
  -5   9   8        0.08        0.19      0.38 o 
  -4   9   8        3.27        2.38      0.77 o 
  -3   9   8        3.79        0.49      0.94 o 
  -2   9   8        1.14        0.21      0.95 o 
  -1   9   8        0.24       -0.81      0.89 o 
   0   9   8       12.46       10.97      1.23 o 
   1   9   8        0.74        1.62      0.62 o 
   2   9   8        3.50        4.28      0.67 o 
   3   9   8        1.33        2.42      0.72 o 
  -5  10   8        1.49        1.14      0.78 o 
  -4  10   8        0.01        0.21      0.74 o 
  -3  10   8        0.64        0.93      1.07 o 
  -2  10   8        3.23        4.77      1.20 o 
  -1  10   8       10.06       11.34      1.37 o 
   0  10   8        0.48       -0.16      0.98 o 
   1  10   8        0.00        0.02      0.60 o 
   2  10   8        5.01        6.15      0.77 o 
   3  10   8        2.18        2.18      0.70 o 
  -4  11   8        2.91        2.72      0.81 o 
  -3  11   8        1.15        0.26      1.10 o 
  -2  11   8        0.17       -0.82      1.05 o 
  -1  11   8        3.14        4.30      1.23 o 
   0  11   8       15.18       13.99      1.46 o 
   1  11   8        1.50        2.33      1.21 o 
   2  11   8        0.17        0.74      0.62 o 
  -4  12   8        2.85        1.64      0.81 o 
  -3  12   8        0.20       -1.04      1.09 o 
  -2  12   8        0.16        0.26      1.04 o 
  -1  12   8        0.01       -0.12      1.11 o 
   0  12   8        1.36        1.84      1.23 o 
   1  12   8        9.85        9.14      1.53 o 
   2  12   8        1.12        1.88      0.76 o 
  -3  13   8        2.05        1.34      1.29 o 
  -2  13   8        1.47        1.91      1.33 o 
  -1  13   8        1.36        2.92      1.60 o 
   0  13   8        1.87        2.77      1.30 o 
   1  13   8        1.78        0.45      1.30 o 
  -6   1   9        0.00        0.15      0.24 o 
  -5   1   9        1.49        1.00      0.22 o 
  -4   1   9        1.06        0.57      0.22 o 
  -3   1   9        0.56        1.05      0.31 o 
  -2   1   9       14.32       17.04      0.63 o 
  -1   1   9        5.40        6.13      0.40 o 
   0   1   9        6.21        5.95      0.41 o 
   1   1   9        0.85        0.85      0.30 o 
   2   1   9        0.01        0.12      0.29 o 
   3   1   9        2.03        1.59      0.35 o 
   4   1   9        1.31        2.75      0.40 o 
  -6   2   9        2.19        1.39      0.29 o 
  -5   2   9       11.66       12.21      0.50 o 
  -4   2   9        3.49        3.68      0.30 o 
  -3   2   9        0.21        0.20      0.23 o 
  -2   2   9        3.79        4.71      0.40 o 
  -1   2   9       21.60       21.89      0.78 o 
   0   2   9       12.15       14.11      0.56 o 
   1   2   9       63.54       63.76      1.36 o 
   2   2   9        1.58        1.06      0.33 o 
   3   2   9        6.75        4.91      0.43 o 
   4   2   9        0.48        0.53      0.41 o 
  -6   3   9        1.02        0.51      0.25 o 
  -5   3   9        0.00        0.45      0.21 o 
  -4   3   9        8.38        8.75      0.76 o 
  -3   3   9        0.04        0.25      0.20 o 
  -2   3   9       24.21       25.90      0.69 o 
  -1   3   9       11.35       14.88      0.57 o 
   0   3   9        0.09        0.18      0.28 o 
   1   3   9        1.08        1.60      0.33 o 
   2   3   9        0.10        0.62      0.35 o 
   3   3   9        8.50        7.04      0.71 o 
   4   3   9        3.14        2.43      0.44 o 
  -6   4   9        0.03       -0.09      0.23 o 
  -5   4   9        7.68        6.99      0.56 o 
  -4   4   9        9.91        9.37      0.47 o 
  -3   4   9        7.01        6.36      0.35 o 
  -2   4   9        8.21        7.23      0.50 o 
  -1   4   9       57.59       63.28      1.53 o 
   0   4   9        5.10        6.48      0.41 o 
   1   4   9        5.05        4.20      0.43 o 
   2   4   9       21.08       18.76      0.93 o 
   3   4   9        0.02        0.10      0.33 o 
   4   4   9        2.06        1.54      0.37 o 
  -6   5   9        2.21        2.54      0.31 o 
  -5   5   9        7.55        7.10      0.45 o 
  -4   5   9        7.06        9.86      0.42 o 
  -3   5   9        0.29        0.18      0.23 o 
  -2   5   9        0.49        0.70      0.23 o 
  -1   5   9        1.33        2.59      0.26 o 
   0   5   9        4.52        4.79      0.39 o 
   1   5   9        0.16       -0.02      0.33 o 
   2   5   9        1.12        2.24      0.35 o 
   3   5   9        2.82        3.03      0.53 o 
  -5   6   9        2.90        3.36      0.49 o 
  -4   6   9        0.42        0.51      0.44 o 
  -3   6   9        0.57        0.50      0.64 o 
  -2   6   9       16.14       17.94      1.06 o 
  -1   6   9        9.63        9.04      0.62 o 
   0   6   9        0.64        0.55      0.39 o 
   1   6   9        1.78        1.24      0.42 o 
   2   6   9        0.77        2.11      0.65 o 
   3   6   9        1.26        1.97      0.49 o 
  -5   7   9        0.81        1.90      0.74 o 
  -4   7   9        7.11        8.77      0.95 o 
  -3   7   9        0.50        0.33      0.36 o 
  -2   7   9        4.13        5.37      0.60 o 
  -1   7   9       16.95       16.80      0.80 o 
   0   7   9        0.01        0.25      0.36 o 
   1   7   9        1.22        1.65      0.71 o 
   2   7   9        0.07       -0.27      0.64 o 
   3   7   9        0.25        0.07      0.74 o 
  -5   8   9        0.73        0.95      0.54 o 
  -4   8   9        0.00        0.01      0.38 o 
  -3   8   9        3.08        2.60      0.48 o 
  -2   8   9        0.62        0.83      0.33 o 
  -1   8   9        5.20        5.20      1.14 o 
   0   8   9        1.93        2.71      0.53 o 
   1   8   9        0.03        0.28      0.65 o 
   2   8   9        0.03        0.72      0.72 o 
  -4   9   9        0.79       -0.01      0.37 o 
  -3   9   9        0.00        0.30      0.41 o 
  -2   9   9        2.69        1.85      1.31 o 
  -1   9   9        7.85        8.30      1.40 o 
   0   9   9        1.29        1.20      1.07 o 
   1   9   9        6.28        7.70      1.91 o 
   2   9   9        0.09        0.02      0.78 o 
  -3  10   9        2.27        1.74      1.23 o 
  -2  10   9        0.32        1.44      1.21 o 
  -1  10   9        4.69        4.49      1.32 o 
   0  10   9        0.01        0.09      1.17 o 
   1  10   9        0.09        1.23      1.34 o 
  -2  11   9        0.01       -0.35      1.11 o 
  -1  11   9        0.16       -0.37      1.21 o 
   0  11   9        1.06       -0.52      1.23 o 
  -5   0  10        0.17        0.81      0.47 o 
  -4   0  10        0.28        0.40      0.45 o 
  -3   0  10        7.76        7.72      0.80 o 
  -2   0  10        9.08       11.26      0.92 o 
  -1   0  10        7.48        5.50      0.65 o 
   0   0  10       16.07       16.02      1.10 o 
   1   0  10       11.49       11.47      0.84 o 
   2   0  10        2.11        1.98      0.96 o 
  -5   1  10        0.06        0.68      0.26 o 
  -4   1  10        1.14        0.78      0.33 o 
  -3   1  10        0.97        1.04      0.34 o 
  -2   1  10        5.11        7.14      0.52 o 
  -1   1  10        0.41        0.27      0.30 o 
   0   1  10        0.25        0.84      0.33 o 
   1   1  10        1.86        2.38      0.38 o 
   2   1  10        5.65        4.23      0.45 o 
  -5   2  10        0.51       -0.25      0.25 o 
  -4   2  10        1.28        1.91      0.29 o 
  -3   2  10       13.44       18.95      0.85 o 
  -2   2  10        2.23        2.52      0.52 o 
  -1   2  10        1.63        2.02      0.37 o 
   0   2  10        2.69        4.78      0.43 o 
   1   2  10        0.57        1.01      0.34 o 
   2   2  10        4.97        5.23      0.46 o 
  -5   3  10        0.06       -0.28      0.28 o 
  -4   3  10        0.22        0.34      0.26 o 
  -3   3  10        0.00        0.28      0.24 o 
  -2   3  10        8.99       10.51      1.20 o 
  -1   3  10       12.08       11.10      0.60 o 
   0   3  10        1.83        1.51      0.34 o 
   1   3  10        2.12        2.63      0.41 o 
   2   3  10        0.73        2.03      0.41 o 
  -4   4  10        0.07       -0.23      0.23 o 
  -3   4  10        0.25        1.00      0.36 o 
  -2   4  10        1.28        2.38      0.67 o 
  -1   4  10        5.33        5.18      0.47 o 
   0   4  10        9.72       10.77      0.56 o 
   1   4  10        1.34        1.01      0.38 o 
   2   4  10        0.56        1.04      0.40 o 
  -4   5  10        0.01        0.15      0.26 o 
  -3   5  10        0.13        0.70      0.24 o 
  -2   5  10        2.12        1.59      0.38 o 
  -1   5  10        3.57        3.71      0.45 o 
   0   5  10        2.73        2.18      0.42 o 
   1   5  10        0.20        0.22      0.36 o 
   2   5  10        0.45        0.60      0.83 o 
  -4   6  10        3.83        4.15      0.48 o 
  -3   6  10        9.81       10.16      0.58 o 
  -2   6  10        0.03        0.16      0.32 o 
  -1   6  10        1.50        1.62      0.57 o 
   0   6  10        0.37        0.48      0.50 o 
   1   6  10        0.00       -0.01      0.44 o 
  -3   7  10        0.94        0.35      0.37 o 
  -2   7  10        0.23        0.85      0.67 o 
  -1   7  10       14.44       15.79      0.95 o 
   0   7  10        1.97        0.28      1.27 o 
   1   7  10        0.28       -0.21      0.83 o 
  -2   8  10        1.45        1.80      0.67 o 
  -1   8  10        0.01       -0.06      0.51 o 
   0   8  10        0.76        0.15      1.22 o 
  -2   1  11        1.34        1.99      0.41 o 
  -1   1  11        2.62        1.85      0.78 o 
                                                 
